# Supplementary material for: Nitrogen fertilizer improves Salix matsudana growth and soil qualities
Source: Front Microbiol. 2025 Aug 12;16:1631852. doi: 10.3389/fmicb.2025.1631852 (PMC12378709; doi:10.3389/fmicb.2025.1631852)
Supplement: Supplementary file 1 [file Data_Sheet_1.CSV]

ID	Metabolite	Metab ID	Library ID	level	KEGG Compound ID	M/Z	Retention time	Mode	Adducts	Formula	Fragmentation Score	Theoretical Fragmentation Score	Mass Error	CAS ID	RSD
pos_168	Gly-Asn-Leu	metab_163	HMDB0013016	B(i)	-	303.1649	0.7456	pos	M+H	C12H22N4O5	41.3	0	-4.57920246124596	-	0.029199390893862
pos_424	1-deoxynojirimycin	metab_393	HMDB0035359	B(i)	C16843	146.0811	0.9438	pos	M+H-H2O	C6H13NO4	38.6	0	-0.298767997956989	19130-96-2	0.019461668965268
pos_436	2-deoxy-d-glucose	metab_404	-	B(i)	C00586	165.0757	0.9596	pos	M+H	C6H12O5	45.8	0	-0.170959247899436	154-17-6	0.0042393160501769
pos_452	Furfural	metab_420	HMDB0032914	B(i)	C14279	97.0289	0.9836	pos	M+H	C5H4O2	62	0	5.3182552983407305	1998/1/1	0.0035727383683239
pos_454	Phloroglucinol	metab_422	HMDB0013675	B(i)	C02183	127.0391	0.9836	pos	M+H	C6H6O3	70.3	0	1.25674780841992	108-73-6	0.019171521412866
pos_455	Proline betaine	metab_423	HMDB0004827	B(i)	C10172	144.1019	0.9836	pos	M+H	C7H13NO2	36	0	-0.0716713819725532	471-87-4	0.0018540016930346
pos_462	Asp-Asp-Met	metab_429	-	B(i)	-	443.1228	0.9836	pos	M+ACN+Na	C13H21N3O8S	43	0	5.542227503771532	-	0.0036790855085802
pos_479	Flavone base+3o,2meo,o-guaiacylglyceryl-hex	metab_446	-	B(i)	-	689.2109	1.0075	pos	M+H	C33H36O16	52.3	0	4.7606986082179805	-	0.0044602711246587
pos_489	Maltotriose	metab_456	HMDB0001262	B(i)	C01835	522.2026	1.0234	pos	M+NH4	C18H32O16	94.4	0	-0.4462248153936049	1109-28-0	0.0043814708127266
pos_508	Caffeine	metab_473	HMDB0001847;PW_C001222	B(i)	C07481	217.0681	1.0793	pos	M+Na	C8H10N4O2	41	0	-7.56181619624502	1958/8/2;58-08-2	0.034801421733704
pos_513	Gly-His-Ser	metab_478	-	B(i)	-	300.1287	1.0793	pos	M+H	C11H17N5O5	40.7	0	-5.31608067575664	-	0.002044149507329
pos_527	Dimethyl Sulfoxide	metab_492	HMDB0002151	B(i)	C11143	79.0219	1.0953	pos	M+H	C2H6OS	95.8	0	8.20233519654089	67-68-5	0.011638934661942
pos_533	Pipecolic acid	metab_498	HMDB0000070;HMDB0000716;HMDB0000070	B(i)	C00408	130.0863	1.1033	pos	M+H	C6H11NO2	62.4	0	0.730075339350304	3105-95-1;535-75-1	0.0097807191940501
pos_562	Uracil	metab_526	HMDB0000300;PW_C000204	B(i)	C00106	113.0349	1.1193	pos	M+H	C4H4N2O2	64.1	0	2.7464000038613903	66-22-8	0.019734027536023
pos_597	Pyridoxine	metab_560	HMDB0000239;PW_C000161	B(i)	C00314	170.0811	1.3192	pos	M+H	C8H11NO3	71.4	0	-0.325519048099878	65-23-6	0.0080088743104415
pos_601	D-pyroglutamic acid	metab_564	-	B(i)	C02237	130.05	1.5517	pos	M+H	C5H7NO3	85.5	0	0.7103127200785141	4042-36-8	0.00441571285458
pos_611	Pyridoxine+o-hex	metab_574	-	B(i)	-	332.1336	1.8242	pos	M+H	C14H21NO8	67.7	0	-1.21437926398092	-	0.02119176108105
pos_637	Coniferyl alcohol	metab_600	HMDB0012915	B(i)	C00590	163.0753	2.0723	pos	M+H-H2O	C10H12O3	43	0	-0.539457067378068	32811-40-8;458-35-5;32811-40-8	0.0035322809159267
pos_649	Histidinol	metab_612	HMDB0253185	B(i)	-	124.087	2.4083	pos	M+H-H2O	C6H11N3O	69.9	0	0.728739542261625	-	0.034774400938724
pos_650	Uridine	metab_613	HMDB0000296;PW_C000202	B(i)	C00299	245.0765	2.4243	pos	M+H	C9H12N2O6	67.9	0	-1.27104213371974	58-96-8	0.0010060965997845
pos_652	N-acetyl-muramic acid	metab_615	-	B(i)	-	294.118	2.4803	pos	M+H	C11H19NO8	88.4	0	-1.29704010480906	-	0.037001936714353
pos_660	5-Acetamido-4-oxohexanoic acid	metab_623	-	B(i)	-	188.0917	2.5523	pos	M+H	C8H13NO4	90.9	0	-0.231418420959262	-	0.0049118925220643
pos_661	3-deoxyguanosine	metab_624	-	B(i)	-	268.1038	2.5603	pos	M+H	C10H13N5O4	70.4	0	-0.9696769794199228	-	0.0027701426760471
pos_662	N-[(2-chloro-4-fluorophenyl)methyl]-2-(2-oxopyrrolidin-1-yl)acetamide	metab_625	-	B(i)	-	285.0826	2.5603	pos	M+H	C13H14ClFN2O2	47.7	0	8.87365828463166	-	0.0068076465238615
pos_667	Inosine	metab_630	HMDB0000195;HMDB0247301;PW_C000127	B(i)	C00294	269.0879	2.6099	pos	M+H	C10H12N4O5	55.2	0	-0.6612178407734399	58-63-9	0.0096033791120705
pos_668	Deoxyadenosine	metab_631	HMDB0000101;PW_C000068	B(i)	C00559	252.1089	2.6334	pos	M+H	C10H13N5O3	83.1	0	-0.912845914308611	958-09-8	0.003992323753886
pos_674	6-hydroxy-2-aminopurine	metab_637	HMDB0000132	B(i)	C00242	152.0567	2.7076	pos	M+H	C5H5N5O	94.5	0	-0.0627302209049973	73-40-5	0.003279159680532
pos_694	2-(1h-indol-3-yl)acetaldehyde	metab_657	HMDB0001190	B(i)	C00637	160.0757	2.7717	pos	M+H	C10H9NO	51.8	0	-0.0905286632458383	2591-98-2	0.011456045784014
pos_709	Gln-Ile	metab_672	HMDB0028800	B(i)	-	298.1142	2.8034	pos	M+K	C11H21N3O4	55	0	-8.292199940544581	86416-45-7	0.00079844890653923
pos_712	2-o-methyladenosine	metab_675	HMDB0004326	B(i)	C04779	282.1191	2.8113	pos	M+H	C11H15N5O4	52.9	0	-2.06927162968121	2140-79-6	0.0085554641433748
pos_725	2-Methoxyhydroquinone	metab_687	-	B(i)	-	141.0546	2.8193	pos	M+H	C7H8O3	70.1	0	-0.152744037123828	-	0.0055352172937646
pos_728	2,6-pyridinedicarboxylic acid	metab_690	HMDB0033161	B(i)	-	168.0291	2.8193	pos	M+H	C7H5NO4	88.5	0	0.0073860564701264	499-83-2	0.006947729354023
pos_732	G-Glu-Val	metab_694	HMDB0011172	B(i)	-	247.1286	2.8193	pos	M+H	C10H18N2O5	61.3	0	-1.13907530281081	2746-34-1	0.0085202261499669
pos_733	N-Acetylhexosamine	metab_695	HMDB0248228	B(i)	C02711	276.1075	2.8193	pos	M+CH3OH+Na	C8H15NO6	84.9	0	9.95447236534255	-	0.011317843586877
pos_743	Indoline	metab_704	HMDB0253472	B(i)	-	120.081	2.8273	pos	M+H	C8H9N	66.6	0	1.71365510817537	-	0.0050131420380647
pos_752	3,5-dimethoxyphenol	metab_711	HMDB0059966	B(i)	-	155.0702	2.8594	pos	M+H	C8H10O3	46.2	0	-0.35561793770474703	500-99-2	0.0020918744037693
pos_754	Syringic acid	metab_713	HMDB0002085	B(i)	C10833	199.0601	2.8674	pos	M+H	C9H10O5	87.3	0	-0.107748845634232	530-57-4	0.012367303014513
pos_760	N,n-Dimethylguanosine	metab_719	-	B(i)	-	312.1299	2.8754	pos	M+H	C12H17N5O5	90.7	0	-1.2225380050326298	-	0.0025554342755709
pos_777	Epinephrine	metab_736	HMDB0000068;PW_C000048	B(i)	C00788	184.0968	2.9234	pos	M+H	C9H13NO3	42.3	0	-0.106912721748459	51-43-4	0.0025264499978022
pos_778	Pantothenic acid	metab_737	HMDB0000210;HMDB0250782;PW_C000136	B(i)	C00864	220.1179	2.9234	pos	M+H	C9H17NO5	94.1	0	-0.410551297701139	79-83-4	0.01005936104835
pos_779	Zeatin-7-N-glucoside	metab_738	-	B(i)	-	382.1706	2.9234	pos	M+H	C16H23N5O6	89.6	0	-4.06121243771062	-	0.016958681165017
pos_780	Panthenol	metab_739	HMDB0004231;HMDB0304820	B(i)	C05944	206.1386	2.9314	pos	M+H	C9H19NO4	68.9	0	-0.3732048943509601	81-13-0	0.0080232756716957
pos_793	4-Hydroxy-3,5-dimethoxybenzyl ?-D-glucopyranoside	metab_752	-	B(i)	-	364.1598	2.9714	pos	M+NH4	C15H22O9	35.7	0	-1.24840714381856	-	0.013039908172842
pos_804	Cinnamic acid	metab_763	HMDB0000567;HMDB0000930;HMDB0000567;HMDB0000930	B(i)	C10438	149.0597	3.0189	pos	M+H	C9H8O2	77.4	0	0.0374161602507611	621-82-9;102-94-3;140-10-3	0.0087895333467199
pos_806	Piscidic acid	metab_765	HMDB0030809	B(i)	-	274.0918	3.0189	pos	M+NH4	C11H12O7	66.3	0	-1.35818323189042	35388-57-9	0.0079369857623748
pos_810	3-[(4-methoxy-1-methylindazol-3-yl)carbamoyl]pyrazine-2-carboxylic acid	metab_769	-	B(i)	-	345.1315	3.0269	pos	M+NH4	C15H13N5O4	36.7	0	2.8809980422758903	-	0.015655287460838
pos_813	C-veratroylglycol	metab_772	HMDB0041286	B(i)	-	213.0757	3.0349	pos	M+H	C10H12O5	82	0	-0.3908271002220071	168293-10-5	0.0073340657440973
pos_815	Gln-Gln-Tyr	metab_774	-	B(i)	-	420.186	3.0349	pos	M+H-H2O	C19H27N5O7	35.4	0	-4.09232000885218	-	0.042385427063522
pos_816	4h-chromen-4-one	metab_775	HMDB0032938	B(i)	-	179.0702	3.0429	pos	M+CH3OH+H	C9H6O2	54.8	0	-0.364302286343174	491-38-3	0.015025495015512
pos_842	Isofraxoside	metab_801	-	B(i)	-	371.0969	3.1505	pos	M+H	C16H18O10	87.4	0	-0.8965860124386039	-	0.029764724875954
pos_850	Furoguaiaoxidin	metab_809	-	B(i)	-	357.1329	3.1661	pos	M+H	C20H20O6	47.5	0	-1.05262023474012	-	0.0080679396473591
pos_859	3',7-Dimethoxy-3-Hydroxyflavone	metab_818	-	B(i)	-	299.0914	3.19	pos	M+H	C17H14O5	68.2	0	-0.127060317205775	-	0.0097196033524574
pos_871	Gastrodin	metab_830	HMDB0252648	B(i)	C16964	287.1122	3.198	pos	M+H	C13H18O7	79.3	0	-1.09132549526174	62499-27-8	0.017394159886229
pos_875	7,8-dihydroxy-3,5,7-trimethyl-8,8a-dihydro-1H-isochromen-6-one	metab_834	-	B(i)	-	225.112	3.206	pos	M+H	C12H16O4	63	0	-0.746641721237081	-	0.010475042548202
pos_877	3,4-dihydroxyphenylacetic acid	metab_836	HMDB0001336	B(i)	C01161	169.0495	3.214	pos	M+H	C8H8O4	66.3	0	-0.30554048248686305	102-32-9	0.017226467005225
pos_887	Caprolactam	metab_846	HMDB0062769	B(i)	C06593	227.1752	3.253	pos	2M+H	C6H11NO	36.3	0	-0.914002267562789	105-60-2	0.011261194290525
pos_890	Indole-3-lactic acid	metab_849	HMDB0000671	B(i)	C02043	188.0706	3.2685	pos	M+H-H2O	C11H11NO3	91.1	0	-0.12068815933756097	7417-65-4	0.0039994839388438
pos_898	Sinapic acid	metab_857	HMDB0032616	B(i)	C00482	225.0755	3.3005	pos	M+H	C11H12O5	91	0	-1.1302608282419295	530-59-6;7362-37-0;7362-37-0	0.27944309459001
pos_901	Carbendazim	metab_859	HMDB0031769;HMDB0035031;HMDB0031769	B(i)	C10897	192.0767	3.3084	pos	M+H	C9H9N3O2	97.4	0	-0.229732298325624	10605-21-7	0.0020346656238719
pos_907	4-ethynylaniline	metab_865	-	B(i)	-	117.0575	3.3161	pos	M+	C8H7N	67.5	0	-2.847079286552649	-	0.0040316578629177
pos_924	5,7-dihydroxy-2-methoxychromen-4-one	metab_882	-	B(i)	-	209.0444	3.332	pos	M+H	C10H8O5	69.5	0	-0.342238727987732	-	0.026126441593335
pos_927	8-methylsulfinyloctyl isothiocyanate	metab_885	HMDB0035923	B(i)	-	266.1239	3.3477	pos	M+CH3OH+H	C10H19NOS2	75	0	-1.6498225486156397	31456-68-5	0.043840981029103
pos_934	Folic acid	metab_892	HMDB0000121;PW_C000076	B(i)	C00504	441.1363	3.3716	pos	M+	C19H19N7O6	38.2	0	-7.80062724951411	59-30-3	0.025347541903356
pos_935	3',4'-dihydroxyphenylacetone	metab_893	-	B(i)	-	131.0492	3.3796	pos	M+H-2H2O	C9H10O3	42.5	0	0.291146832875045	-	0.020978664593082
pos_955	Graniline	metab_913	-	B(i)	-	265.1432	3.4356	pos	M+H	C15H20O4	67.8	0	-1.07695545598576	-	0.0082196638009204
pos_958	6-aminocaproic acid	metab_916	HMDB0001901	B(i)	C02378	114.0916	3.4436	pos	M+H-H2O	C6H13NO2	65.4	0	2.25529553833754	60-32-2	0.0054726551306326
pos_959	DL-3,4-Dihydroxymandelic acid	metab_917	-	B(i)	-	167.0338	3.4436	pos	M+H-H2O	C8H8O5	40.6	0	-0.2871262259513689	-	0.0078218809290349
pos_961	(4E,7Z)-5,9,9-trimethyl-11-oxabicyclo[8.2.1]trideca-1(13),4,7-triene-6,12-dione	metab_919	-	B(i)	-	247.1326	3.4436	pos	M+H	C15H18O3	53.7	0	-1.0287477946358	-	0.0061059186968326
pos_966	Jaslanceoside b	metab_924	-	B(i)	-	549.1575	3.4596	pos	M+H-H2O	C26H30O14	72.7	0	-4.88206688331765	-	0.020982549438386
pos_970	4-hydroxybenzoic acid	metab_928	HMDB0000500;PW_C000382	B(i)	C00156	139.039	3.4836	pos	M+H	C7H6O3	90.5	0	0.0557722699968903	99-96-7	0.0075168408843948
pos_971	7-Methoxybenzofuran-2-carboxylic acid	metab_929	-	B(i)	-	193.0496	3.4836	pos	M+H	C10H8O4	58.8	0	0.0998809021232292	-	0.032573957811356
pos_973	7,3'-dimethoxy-3-hydroxyflavone	metab_931	-	B(i)	-	299.0911	3.4836	pos	M+H	C17H14O5	70.9	0	-1.10150564170159	-	0.0055538457691516
pos_974	5-fluoro-2-methoxy-N-[(4-methyloxan-4-yl)methyl]benzenesulfonamide	metab_932	-	B(i)	-	318.1179	3.4836	pos	M+H	C14H20FNO4S	38.5	0	2.9210232296576	-	0.0087005528266649
pos_984	Amabiloside	metab_942	-	B(i)	-	301.0914	3.4916	pos	M+H	C13H16O8	49.7	0	-1.2687615646904098	-	0.019171917879489
pos_988	6-Hydroxy-1,5-dimethoxy-xanthone	metab_946	-	B(i)	-	272.0681	3.5076	pos	M+	C15H12O5	40	0	-1.40789333972076	-	0.0053529342216766
pos_990	Oxyquinoline	metab_948	-	B(i)	C19434	146.06	3.5156	pos	M+H	C9H7NO	93.9	0	-0.091359249276575	148-24-3	0.019927793778632
pos_992	4-Methoxycinnamic acid	metab_950	HMDB0002040;HMDB0246971	B(i)	-	161.0597	3.5236	pos	M+H-H2O	C10H10O3	78.7	0	-0.28728561128811403	943-89-5	0.010333291082398
pos_993	Myristicin	metab_951	HMDB0035873	B(i)	C10480	193.0858	3.5236	pos	M+H	C11H12O3	81.7	0	-0.374288641153492	607-91-0	0.0028627034091573
pos_997	Cyclohexa-1,3-diene-1,2-dicarboxylic acid	metab_955	-	B(i)	-	151.0388	3.5316	pos	M+H-H2O	C8H8O4	36.9	0	-1.05909008108034	-	0.0082852674324924
pos_998	3-(4-Hydroxy-3-methoxyphenyl)propionic acid	metab_956	-	B(i)	-	197.0808	3.5316	pos	M+H	C10H12O4	54.1	0	-0.0855224422727703	-	0.012701267541533
pos_999	Sweroside	metab_957	HMDB0258643	B(i)	C17071	359.1333	3.5316	pos	M+H	C16H22O9	77.8	0	-1.03500342248534	14215-86-2	0.03379310857951
pos_1005	Ethyl paraben	metab_963	HMDB0032573	B(i)	-	149.0597	3.5636	pos	M+H-H2O	C9H10O3	61.1	0	0.0564925188511016	120-47-8	0.0060803088013998
pos_1021	Aquilegiolide	metab_978	-	B(i)	-	135.0441	3.6276	pos	M+H-H2O	C8H8O3	91.2	0	0.350071807396694	-	0.010418446870048
pos_1022	5,8-dihydroxy-3-methyl-3,4,4a,5,6,7-hexahydroisochromen-1-one	metab_979	-	B(i)	-	203.0702	3.6276	pos	M+Na-H2O	C10H14O4	37.9	0	9.089304921768061	-	0.018510248196649
pos_1033	Methyl orsellinate	metab_990	-	B(i)	-	183.0652	3.6356	pos	M+H	C9H10O4	47.8	0	0.0505055537639663	-	0.0090624178338364
pos_1042	Gln-Ile-Lys	metab_999	-	B(i)	-	388.2536	3.6436	pos	M+H	C17H33N5O5	86	0	-4.6445375422837	-	0.0013459996852058
pos_1060	Torachrysone 8-O-Glucoside	metab_1016	-	B(i)	-	409.1489	3.7156	pos	M+H	C20H24O9	40	0	-1.11069523598133	-	0.0040273623350086
pos_1064	1-(2-methoxyphenyl)ethanone	metab_1020	HMDB0032569	B(i)	-	133.0649	3.7396	pos	M+H-H2O	C9H10O2	81.7	0	0.5045485387117751	579-74-8	0.0083064408280665
pos_1086	8-amino caprylic acid	metab_1042	-	B(i)	-	160.1332	3.8091	pos	M+H	C8H17NO2	41	0	-0.0434984862491902	-	0.0048416351313133
pos_1097	Lobendazole	metab_1053	-	B(i)	-	206.0925	3.8411	pos	M+H	C10H11N3O2	94.3	0	0.35843241704888595	-	0.01564325911297
pos_1098	Fraxinol	metab_1054	-	B(i)	-	223.0599	3.8411	pos	M+H	C11H10O5	70.8	0	-0.931851040971948	-	0.0040384952904552
pos_1105	2-hydroxy-3-(5-methoxycarbonylcyclohexa-2,4-dien-1-yl)propanoic acid	metab_1061	-	B(i)	-	209.0808	3.8711	pos	M+H-H2O	C11H14O5	68.5	0	-0.153748979756111	-	0.020190093423387
pos_1106	Ethyl 5-amino-1-benzyltriazole-4-carboxylate	metab_1062	-	B(i)	-	288.1438	3.8711	pos	M+ACN+H	C12H14N4O2	42.2	0	-6.89150944783372	-	0.0080926806756676
pos_1109	2-(4-methoxyphenyl)acetic acid	metab_1065	HMDB0002072	B(i)	-	167.0703	3.8791	pos	M+H	C9H10O3	67.5	0	-0.0120030586026313	104-01-8	0.0015339326901368
pos_1115	(4-ethoxypiperidin-1-yl)-(4-fluorophenyl)methanone	metab_1071	-	B(i)	-	252.1389	3.9101	pos	M+H	C14H18FNO2	53.3	0	-2.20808149681944	-	0.029158601715274
pos_1122	Scytalone	metab_1077	-	B(i)	C00779	177.0546	3.9683	pos	M+H-H2O	C10H10O4	92.1	0	-0.238010924673683	49598-85-8	0.0051264598816253
pos_1132	Eugenyl acetate	metab_1087	HMDB0034122	B(i)	C14567	189.0911	3.9893	pos	M+H-H2O	C12H14O3	61.4	0	0.25118421578112604	93-28-7	0.038133030397433
pos_1135	(+)-Pinoresinol	metab_1090	-	B(i)	C05366	341.138	4.0023	pos	M+H-H2O	C20H22O6	68	0	-0.838838454150046	487-36-5	0.0010689297534351
pos_1139	(4E,7E)-dodeca-4,7-dienedioic acid	metab_1094	-	B(i)	-	249.112	4.0103	pos	M+Na	C12H18O4	47.8	0	9.83850603241595	-	0.0063577164639574
pos_1145	1-(2-hydroxy-4-methoxyphenyl)-3-(4-methoxyphenyl)propan-1-one	metab_1100	-	B(i)	-	309.1116	4.0415	pos	M+Na	C17H18O4	41.8	0	6.61604244016758	-	0.025470343327849
pos_1165	Multifidol glucoside	metab_1120	-	B(i)	-	373.149	4.1045	pos	M+H	C17H24O9	57.2	0	-0.8284498663433578	-	0.015288182736926
pos_1171	3,6,9,12,15,18,21,24,27,30-decaoxadotriacontane-1,32-diol	metab_1126	-	B(i)	-	520.3325	4.1205	pos	M+NH4	C22H46O12	57.4	0	-0.549187603318679	-	0.014718459165006
pos_1188	2,9-dihydroxy-7-methoxy-4-methylbenzo[g][1]benzofuran-3-one	metab_1142	-	B(i)	-	243.065	4.16	pos	M+H-H2O	C14H12O5	80.7	0	-0.769496311121679	-	0.045044637862725
pos_1189	Semi-xanthomegnin	metab_1143	-	B(i)	-	289.0703	4.16	pos	M+H	C15H12O6	90.7	0	-1.3096001140216202	-	0.0060798861186526
pos_1200	Dihydrotamarixetin	metab_1154	HMDB0002937	B(i)	C10188	319.0809	4.195	pos	M+H	C16H14O7	84.3	0	-1.05959595665107	603-61-2	0.0074796791339002
pos_1206	Visnagin	metab_1160	HMDB0259840;LMPK13110003	B(i)	C09049	231.065	4.2216	pos	M+H	C13H10O4	35.3	0	-0.619058200627501	82-57-5	0.0033955552496956
pos_1212	Peg n12	metab_1166	-	B(i)	-	564.3587	4.2457	pos	M+NH4	C24H50O13	42.6	0	-0.5040171006722121	-	0.0042514850626048
pos_1215	3,4,5'Trimethoxy-3',4'methylenedioxy-7,9':7',9-Diepoxylignan	metab_1169	-	B(i)	-	401.159	4.2537	pos	M+H	C22H24O7	83.9	0	-1.07550246587128	-	0.012317023972281
pos_1220	Methylparaben	metab_1174	HMDB0032572	B(i)	-	153.0546	4.2793	pos	M+H	C8H8O3	92.1	0	-0.28892039698014005	99-76-3	0.0048720994747464
pos_1221	Cynanoneside A	metab_1175	-	B(i)	-	337.089	4.2793	pos	M+Na	C14H18O8	54.5	0	-1.2040361461446398	-	0.051052311373344
pos_1225	Methyl 4-hydroxy-3,5-dimethoxybenzoate	metab_1179	HMDB0254615	B(i)	-	213.0757	4.2918	pos	M+H	C10H12O5	93.8	0	-0.446257274627122	-	0.019200385824159
pos_1229	(8E,10E)-12-oxotrideca-8,10-dienoic acid	metab_1183	-	B(i)	-	207.1378	4.2968	pos	M+H-H2O	C13H20O3	56.6	0	-0.5081886048982229	-	0.017349269769215
pos_1231	Wikstromol	metab_1185	HMDB0030598	B(i)	C10725	375.1435	4.3048	pos	M+H	C20H22O7	83.3	0	-0.881313632384374	34444-37-6	0.003664093872132
pos_1246	Isoquinoline	metab_1200	HMDB0034244	B(i)	C06323	130.0652	4.3586	pos	M+H	C9H7N	39.5	0	0.8468870202007851	119-65-3	0.025018585710777
pos_1264	2-methoxyxanthone	metab_1218	HMDB0032998	B(i)	-	227.0702	4.4343	pos	M+H	C14H10O3	80.6	0	-0.478124584245368	1214-20-6	0.074199339334284
pos_1266	(R)-2-Feruloyl-1-(4-Hydroxyphenyl)-1,2-ethanediol	metab_1220	HMDB0032655	B(i)	-	331.1173	4.4394	pos	M+H	C18H18O6	58.1	0	-0.978483737711344	177795-29-8	0.0060716218232822
pos_1267	(+)-Urgineanin A	metab_1221	-	B(i)	-	375.1436	4.4394	pos	M+H	C20H22O7	78.8	0	-0.6415758488565	-	0.0047629553095311
pos_1276	2-naphthol	metab_1229	HMDB0012322	B(i)	C11713	145.0648	4.4773	pos	M+H	C10H8O	91.4	0	0.11002335280164098	135-19-3	0.015809088279086
pos_1279	Nigrosporapyrone D	metab_1232	-	B(i)	-	169.0495	4.4773	pos	M+H	C8H8O4	56.1	0	-0.38746007378311	-	0.0028153547066551
pos_1280	2-naphthoic acid	metab_1233	HMDB0245249	B(i)	C14101	173.0597	4.4773	pos	M+H	C11H8O2	78.7	0	-0.234042713175514	1993/9/4	0.0067848025041378
pos_1284	1,8-dihydroxy-6-methyl-2,3-dihydro-1H-cyclopenta[b]chromen-9-one	metab_1237	-	B(i)	-	233.0806	4.4773	pos	M+H	C13H12O4	68.3	0	-0.8439004068357621	-	0.012579583948509
pos_1285	3-(2,4-dihydroxy-6-methylphenyl)-5-methoxy-2-methylcyclohexa-2,5-diene-1,4-dione	metab_1238	-	B(i)	-	275.0911	4.4773	pos	M+H	C15H14O5	54.2	0	-1.26663254672347	-	0.0078914755085581
pos_1302	Peg n14	metab_1254	-	B(i)	-	652.411	4.4853	pos	M+NH4	C28H58O15	43.4	0	-0.631948631175567	-	0.03591955228747
pos_1308	Genipin	metab_1260	HMDB0035830	B(i)	C09780	209.0807	4.5254	pos	M+H-H2O	C11H14O5	69.3	0	-0.389753744580559	6902-77-8	0.0016933076077778
pos_1312	(E)-6-hydroxy-2,7-dimethyloct-2-enedioic acid	metab_1264	-	B(i)	-	217.107	4.5414	pos	M+H	C10H16O5	47.1	0	-0.3708467812096261	-	0.037098362855577
pos_1328	Erythritol	metab_1280	HMDB0002994	B(i)	C00503	87.0446	4.6043	pos	M+H-2H2O	C4H10O4	63.2	0	4.62198492143641	149-32-6	0.0027822147944016
pos_1329	2-hydroxy-2-methylbutyric acid	metab_1281	HMDB0001987	B(i)	-	119.0705	4.6043	pos	M+H	C5H10O3	63.1	0	2.05129984722418	3739-30-8	0.0036767170712958
pos_1336	4-ethylbenzaldehyde	metab_1288	HMDB0032024	B(i)	-	135.0805	4.6123	pos	M+H	C9H10O	56.5	0	0.192624770720739	4748-78-1	0.020299325565662
pos_1337	Ketoisophorone	metab_1289	HMDB0040216	B(i)	-	153.091	4.6123	pos	M+H	C9H12O2	70.3	0	-0.258751696871713	1125-21-9	0.0057626891867766
pos_1338	KAPA	metab_1290	HMDB0240687	B(i)	C01092	188.1281	4.6123	pos	M+H	C9H17NO3	78.2	0	-0.293032167579836	-	0.0089825472522082
pos_1349	Reticulol	metab_1301	-	B(i)	-	223.0599	4.6362	pos	M+H	C11H10O5	53.8	0	-0.919504376420625	-	0.009785676929438
pos_1357	Troglitazone	metab_1309	HMDB0259292	B(i)	-	442.1704	4.6522	pos	M+H	C24H27NO5S	43.5	0	4.86340701185081	-	0.0050364460201839
pos_1361	Lys-His-Leu	metab_1313	-	B(i)	-	379.2484	4.6762	pos	M+H-H2O	C18H32N6O4	65.4	0	8.02800972447708	-	0.048051941343122
pos_1379	Citronellic acid	metab_1331	HMDB0035837;LMFA01020104	B(i)	C16462	153.1274	4.7643	pos	M+H-H2O	C10H18O2	55.2	0	-0.0348234802250211	502-47-6	0.016104330152587
pos_1381	Naringenin chalcone	metab_1333	HMDB0029631;LMPK12120264	B(i)	C06561	273.0755	4.7643	pos	M+H	C15H12O5	95.2	0	-0.969891030958494	25515-46-2;5071-40-9	0.0034104678916522
pos_1388	Sedanolide	metab_1340	HMDB0034450	B(i)	C17002	212.1644	4.803	pos	M+NH4	C12H18O2	69.5	0	-0.6061073471094599	4567-33-3	0.00798358367255
pos_1397	Naringenin	metab_1349	HMDB0002670;LMPK12140001	B(i)	C00509	273.0755	4.8544	pos	M+H	C15H12O5	94.1	0	-1.060238076486	480-41-1	0.018621255779464
pos_1403	7-hydroxy-2,2-dimethyl-3H-chromen-4-one	metab_1355	-	B(i)	-	175.0753	4.8834	pos	M+H-H2O	C11H12O3	70.1	0	-0.136725786565291	-	0.0021728772246363
pos_1405	1-ethyl 4-(2-oxo-1,2-diphenylethyl) succinate	metab_1357	-	B(i)	-	341.1379	4.8834	pos	M+H	C20H20O5	50.6	0	-1.19836614259324	-	0.010567801993207
pos_1408	Coumestrol dimethyl ether	metab_1360	LMPK12090020	B(i)	-	329.1016	4.8909	pos	M+CH3OH+H	C17H12O5	76.3	0	-1.3670246976825902	-	0.027464271505058
pos_1410	Fraxidin	metab_1362	-	B(i)	C17479	223.0599	4.8969	pos	M+H	C11H10O5	96	0	-0.685547131962287	525-21-3	0.0096216423917199
pos_1416	3-(5-hydroxy-2,3-dimethyl-3-tricyclo[2.2.1.02,6]heptanyl)propanoic acid	metab_1368	-	B(i)	-	211.1327	4.909	pos	M+H	C12H18O3	75.4	0	-0.622051527759016	-	0.0094369412442045
pos_1430	Flutrimazole	metab_1382	HMDB0252420	B(i)	-	311.1121	4.9906	pos	M+H-2H2O	C22H16F2N2	46.1	0	-6.2268431990610384	-	0.023549617652597
pos_1448	1-phenoxy-2-propanol	metab_1400	-	B(i)	-	135.0804	5.0225	pos	M+H-H2O	C9H12O2	55.2	0	0.0487070350049044	-	0.011283229869108
pos_1455	8-beta-D-Glucopyranosyl-7-hydroxy-2-(4-hydroxyphenyl)-4H-1-benzopyran-4-one	metab_1407	-	B(i)	-	417.1174	5.0385	pos	M+H	C21H20O9	43.3	0	-1.41122744727165	-	0.0056282440067163
pos_1472	(2S,3R,4S,5S,6R)-2-(3,5-dihydroxyphenoxy)-6-(hydroxymethyl)oxane-3,4,5-triol	metab_1424	-	B(i)	-	343.1021	5.1181	pos	M+CH3OH+Na	C12H16O8	46.4	0	7.46120494641129	-	0.047644890526065
pos_1477	Capreoside	metab_1429	-	B(i)	-	595.1655	5.1511	pos	M+H	C27H30O15	85.7	0	-0.354765441293312	-	0.020913151848873
pos_1489	Diosmetin	metab_1441	HMDB0029676;LMPK12110824	B(i)	C10038	301.0703	5.2247	pos	M+H	C16H12O6	98.7	0	-1.36097889507584	520-34-3	0.020374087992058
pos_1496	PF-431396 hydrate	metab_1447	-	B(i)	-	507.1469	5.2564	pos	M+H	C22H21F3N6O3S	59.4	0	9.615613260878401	-	0.006092704065289
pos_1505	2-cyclopropyl-5-(4-methoxyphenyl)-7-(trifluoromethyl)pyrazolo[1,5-a]pyrimidine	metab_1456	-	B(i)	-	375.1434	5.276	pos	M+ACN+H	C17H14F3N3O	59	0	2.17879505437891	-	0.020282408342661
pos_1515	Nap-Phe4Cl-OH	metab_1465	-	B(i)	-	505.1105	5.2989	pos	M+H	C27H21ClN2O6	42.1	0	-11.0045736613632	-	0.0090448341237654
pos_1520	Indole-3-carboxaldehyde	metab_1468	HMDB0029737	B(i)	C08493	146.06	5.3129	pos	M+H	C9H7NO	97.5	0	-0.199679127825536	487-89-8	0.025200015118445
pos_1527	Methyl(s)-3-hydroxybutyrate	metab_1475	-	B(i)	-	101.0602	5.3666	pos	M+H-H2O	C5H10O3	77.8	0	4.06839796700444	-	0.015086150357523
pos_1529	Chrysoeriol	metab_1477	HMDB0030667;LMPK12110799	B(i)	C04293	301.0702	5.3746	pos	M+H	C16H12O6	97.4	0	-1.69019855414384	491-71-4	0.02387095215415
pos_1530	[(Z)-4-(5,7-dimethoxy-2-oxochromen-8-yl)-2-methylbut-2-enyl] 3-methylbutanoate	metab_1478	-	B(i)	-	397.1641	5.3746	pos	M+Na	C21H26O6	57.7	0	5.26238186527516	-	0.012129640522057
pos_1531	Peonidin-3-O-Glucoside	metab_1479	-	B(i)	-	463.1231	5.3746	pos	M+	C22H23O11+	99.2	0	-2.05379455222629	-	0.0060674578799333
pos_1539	Dihydroactinidiolide	metab_1487	HMDB0035240	B(i)	-	181.1222	5.3982	pos	M+H	C11H16O2	78	0	-0.414455593954928	15356-74-8	0.013576407200292
pos_1551	Cer(8:1_2O/2:0)	metab_1499	-	B(i)	-	202.1437	5.4544	pos	M+H	C10H19NO3	35.8	0	-0.4630979210812921	-	0.0011430408274811
pos_1569	Benzyl butyrate	metab_1517	HMDB0033376	B(i)	-	143.0855	5.497	pos	M+H-2H2O	C11H14O2	42.8	0	-0.130158028656232	103-37-7	0.037432110114885
pos_1570	M-Coumaric acid	metab_1518	HMDB0001713	B(i)	C12621	165.0546	5.497	pos	M+H	C9H8O3	95.1	0	-0.249852102172532	14755-02-3	0.001660851851117
pos_1573	3-(4-methoxy-phenyl)-isochromen-1-one	metab_1521	-	B(i)	-	253.0857	5.497	pos	M+H	C16H12O3	67.9	0	-0.8882829487870799	-	0.023583115784304
pos_1582	2-Methoxynaphthalene	metab_1530	HMDB0032861	B(i)	-	159.0804	5.5129	pos	M+H	C11H10O	36.6	0	-0.0377155500011735	93-04-9	0.040355430264886
pos_1584	9h-xanthen-9-one	metab_1532	HMDB0259922	B(i)	-	197.0597	5.5129	pos	M+H	C13H8O2	83.3	0	-0.25572990521807	-	0.064564878836754
pos_1585	(e)-4-methoxystilbene-3,3',5,5'-tetrol	metab_1533	-	B(i)	-	275.091	5.5129	pos	M+H	C15H14O5	58.2	0	-1.32033358564994	-	0.049362137301795
pos_1591	Vitamin k3	metab_1539	HMDB0001892	B(i)	C05377	173.0597	5.5209	pos	M+H	C11H8O2	69.4	0	-0.130801825683769	58-27-5	0.08325759505636
pos_1593	(+)-Goniotriol	metab_1541	-	B(i)	-	233.0807	5.5209	pos	M+H-H2O	C13H14O5	69.9	0	-0.5922546670715589	-	0.026116414101816
pos_1599	Velutin	metab_1547	LMPK12111053	B(i)	-	315.0859	5.5289	pos	M+H	C17H14O6	97.9	0	-1.3326664063175502	-	0.016498743814219
pos_1600	Saucerneol E	metab_1548	-	B(i)	-	523.2324	5.5289	pos	M+H	C30H34O8	80	0	-0.5044578016198871	-	0.0062296880769101
pos_1610	N,n-bis(2-hydroxyethyl)-p-toluidine	metab_1558	-	B(i)	-	213.1596	5.5604	pos	M+NH4	C11H17NO2	36.7	0	-0.853936724374499	-	0.043465908377282
pos_1627	Methysticin	metab_1575	HMDB0033590;HMDB0254671	B(i)	C09952	329.0997	5.6155	pos	M+CH3OH+Na	C15H14O5	81.4	0	0.6494516226044771	495-85-2	0.026670440609509
pos_1632	5-(2-furyl)-4-methyl-4H-1,2,4-triazole-3-thiol	metab_1580	-	B(i)	-	182.0366	5.6261	pos	M+H	C7H7N3OS	50.9	0	-8.99250023619983	-	0.0073918343275017
pos_1633	3-(6-methylheptyl)-3,6-dihydro-1H-furo[3,4-c]furan-4-one	metab_1581	-	B(i)	-	239.1636	5.6341	pos	M+H	C14H22O3	83.5	0	-2.26102171755098	-	0.0083124469483833
pos_1644	1-[3-(4-chlorophenoxy)propyl]-2-methyl-4-nitroimidazole	metab_1592	-	B(i)	-	296.0793	5.6671	pos	M+H	C13H14ClN3O3	57.1	0	-1.2404340182053402	-	0.0069359383742449
pos_1647	Murradimerin A	metab_1595	-	B(i)	-	521.2168	5.6671	pos	M+H	C30H32O8	52.7	0	-0.37202080084951294	-	0.0078850729234242
pos_1661	3-aminonon-5-enoic acid	metab_1609	-	B(i)	-	343.2586	5.6967	pos	2M+H	C9H17NO2	75.4	0	-1.4932183224906102	-	0.035888179119964
pos_1666	3-Hydroxy-4-methoxyxanthone	metab_1614	-	B(i)	-	242.0576	5.7116	pos	M+	C14H10O4	36.7	0	-1.5118386651077398	-	0.0036820839009205
pos_1669	2-(1,5-Dihydroxy-3,4-Dioxonaphthalen-2-yl)-3-Methoxy-5-Methylbenzoic Acid	metab_1617	-	B(i)	-	387.1068	5.7276	pos	M+CH3OH+H	C19H14O7	50.5	0	-1.8635371980715096	-	0.0084145853872289
pos_1685	Coumaroyl tyramine	metab_1631	-	B(i)	-	284.1276	5.7436	pos	M+H	C17H17NO3	47.3	0	-1.81502532572568	-	0.1516371118261
pos_1693	4-[(4-chlorophenethyl)amino]-4-oxobut-2-enoic acid	metab_1638	-	B(i)	-	254.0575	5.7762	pos	M+H	C12H12ClNO3	35.3	0	-1.22209100088035	-	0.0096343656876569
pos_1696	2-azaspiro[4.5]decan-3-one	metab_1641	HMDB0247166	B(i)	-	171.1491	5.7912	pos	M+NH4	C9H15NO	51.5	0	-0.522603173757636	-	0.010049076751043
pos_1707	(5E,7E)-3-aminoundeca-5,7-dienoic acid	metab_1652	-	B(i)	-	198.1488	5.8347	pos	M+H	C11H19NO2	60.3	0	-0.36182531968014897	-	0.012766360579025
pos_1710	Caryophyllene oxide	metab_1655	HMDB0036789	B(i)	C16908	221.1899	5.8412	pos	M+H	C15H24O	59.5	0	-0.356248160423	1139-30-6	0.013633567193578
pos_1719	Tyr-Tyr-Arg	metab_1664	-	B(i)	-	523.2323	5.8553	pos	M+Na	C24H32N6O6	64.3	0	9.40746184414584	-	0.0041683232857489
pos_1721	Kirenol	metab_1666	HMDB0253803	B(i)	-	361.2326	5.8628	pos	M+Na	C20H34O4	47.6	0	-7.0079340769631	-	0.010527013767459
pos_1726	Isotectorigenin, 7-methyl ether	metab_1671	-	B(i)	-	329.1012	5.8788	pos	M+H	C18H16O6	88.2	0	-2.38121658071433	-	0.017940155679719
pos_1741	6-Hydroxymellein	metab_1685	-	B(i)	C02379	177.0546	5.9028	pos	M+H-H2O	C10H10O4	38.4	0	-0.253705602609734	-	0.0073700147304628
pos_1745	Hexacyclinic acid	metab_1689	-	B(i)	-	473.2166	5.9028	pos	M+H-H2O	C26H34O9	67.3	0	-0.83504555183385	-	0.046746671906907
pos_1747	1-phenylpropane-1,2-dione	metab_1691	HMDB0035243	B(i)	C17268	131.0492	5.9108	pos	M+H-H2O	C9H8O2	37.8	0	0.469985619873297	579-07-7	0.011794456486773
pos_1748	2-hydroxymethyl-3-hydroxy-(E)-cinnamic acid	metab_1692	-	B(i)	-	159.0441	5.9108	pos	M+H-2H2O	C10H10O4	71	0	0.472505315755084	-	0.0028234888111922
pos_1753	4-Glucosyloxy-5-methylcumarin	metab_1696	-	B(i)	-	321.0966	5.9108	pos	M+H-H2O	C16H18O8	80.9	0	-0.8989391797638671	-	0.06324163159173
pos_1761	Flavanone	metab_1704	HMDB0252292	B(i)	C00766	225.0909	5.9188	pos	M+H	C15H12O2	70.1	0	-0.53750560857083	-	0.051270919065064
pos_1770	(E)-6-hydroxy-6-(3-hydroxy-2,3-dimethylcyclopentyl)-2-methylhept-2-enoic acid	metab_1713	-	B(i)	-	235.1691	5.9348	pos	M+H-2H2O	C15H26O4	62.9	0	-0.757176554981432	-	0.0065839461032785
pos_1803	5-oxo-5-(4-pyrrol-1-ylpiperidin-1-yl)-3-(3,4,5-trimethoxyphenyl)pentanoic acid	metab_1745	-	B(i)	-	431.2213	5.9668	pos	M+H	C23H30N2O6	66.1	0	8.457958716756231	-	0.0082109209812235
pos_1808	Mgdg(10:0/2:0)	metab_1750	-	B(i)	-	473.2322	5.9668	pos	M+Na	C21H38O10	51.5	0	-7.71113967139617	-	0.015923919553674
pos_1834	Monoisobutyl phthalate	metab_1776	HMDB0002056	B(i)	-	223.0954	5.9908	pos	M+H	C12H14O4	35	0	-5.0227403141280895	30833-53-5	0.011435911175166
pos_1856	[4-[(1,1-dioxo-1,2-benzothiazol-3-yl)-methylamino]phenyl] 2-methoxybenzoate	metab_1798	-	B(i)	-	423.1046	6.0068	pos	M+H	C22H18N2O5S	61.2	0	8.73890451560987	-	0.0048595852637214
pos_1876	Hexapropylene glycol	metab_1818	-	B(i)	-	384.2952	6.0233	pos	M+NH4	C18H38O7	66.5	0	-1.12221136312829	-	0.0025876119382542
pos_1877	N-benzhydryl-4-[2-(thiophene-3-carbonylamino)ethyl]piperazine-1-carboxamide	metab_1819	-	B(i)	-	449.2011	6.0233	pos	M+H	C25H28N4O2S	63.1	0	1.1649989596864598	-	0.0029779524376532
pos_1882	3-hydroxybutyric acid	metab_1823	HMDB0000011;PW_C000258	B(i)	C01089	87.0446	6.0313	pos	M+H-H2O	C4H8O3	93.9	0	5.3988499269107315	625-72-9;300-85-6	0.0020396966257064
pos_1890	7-o-ethylmorroniside	metab_1831	-	B(i)	-	399.1621	6.0313	pos	M+H-2H2O	C19H30O11	41.4	0	-6.599086069673951	-	0.0067933625209702
pos_1906	Epoxygedunin	metab_1847	-	B(i)	-	499.2321	6.0473	pos	M+H	C28H34O8	40	0	-1.01622673817649	-	0.0024145980075072
pos_1924	4-methyl-1h-benzotriazole	metab_1864	-	B(i)	-	134.0713	6.0713	pos	M+H	C7H7N3	92.2	0	0.10917262374847198	-	0.0049226887694625
pos_1939	Pyrimethanil	metab_1879	HMDB0033135	B(i)	C11180	200.1182	6.0873	pos	M+H	C12H13N3	60.4	0	-0.36119498365259706	53112-28-0	0.015930318923401
pos_1940	Cer(8:1_2O/4:0)	metab_1880	-	B(i)	-	230.1749	6.0873	pos	M+H	C12H23NO3	53.9	0	-0.661966068416768	-	0.0069154893867501
pos_1948	12-methyltridecanoic acid	metab_1888	HMDB0031072	B(i)	-	246.2426	6.0953	pos	M+NH4	C14H28O2	50.2	0	-0.837281878486045	2724-57-4	0.0030712869113049
pos_1960	Nandrolone	metab_1900	HMDB0002725;LMST02010044	B(i)	C07254	257.1897	6.1039	pos	M+H-H2O	C18H26O2	65.8	0	-1.04403301067388	434-22-0	0.015391960023912
pos_1966	Decylamine Oxide	metab_1906	-	B(i)	-	202.2165	6.1119	pos	M+H	C12H27NO	39.7	0	-0.3556536887832971	-	0.0045218917324378
pos_1985	His-Gln-Glu	metab_1923	-	B(i)	-	413.1778	6.1198	pos	M+H	C16H24N6O7	54.5	0	-0.260417582339487	-	0.011204163394655
pos_1990	Clearanol C	metab_1928	-	B(i)	-	217.0858	6.1278	pos	M+H-H2O	C13H14O4	63.9	0	-0.577249420767943	-	0.0074488045164511
pos_1996	Pro-Phe-Gln	metab_1933	-	B(i)	-	391.1959	6.1278	pos	M+H	C19H26N4O5	42.4	0	-4.30831535139151	-	0.015887896798639
pos_2000	Protocatechuic aldehyde	metab_1937	HMDB0059965	B(i)	C16700	121.0286	6.1358	pos	M+H-H2O	C7H6O3	58.6	0	1.31360279683945	139-85-5	0.0018281951709645
pos_2007	Walleminone	metab_1944	-	B(i)	-	235.1691	6.1358	pos	M+H-H2O	C15H24O3	80.4	0	-0.6857360915222309	-	0.0063125241663541
pos_2010	Monolaurin	metab_1947	HMDB0245396	B(i)	-	257.2109	6.1358	pos	M+H-H2O	C15H30O4	46.7	0	-0.951571480274242	-	0.034613956663331
pos_2029	Atrazine	metab_1966	HMDB0032273;HMDB0041830;HMDB0041830	B(i)	C06551	216.1011	6.1598	pos	M+H	C8H14ClN5	82.2	0	0.24047721367721805	1912-24-9	0.030476978684792
pos_2039	Icg-001	metab_1976	-	B(i)	-	549.2504	6.1598	pos	M+H	C33H32N4O4	54.5	0	1.39481454939751	-	0.0067763626199426
pos_2045	Rimantadine	metab_1982	HMDB0014621	B(i)	C07236	180.1746	6.1678	pos	M+H	C12H21N	65.3	0	-0.620948842961819	13392-28-4	0.012744351533754
pos_2048	4,4,7a-Trimethyl-3a,5,6,7-Tetrahydro-3H-Indene-1-Carboxylic Acid	metab_1985	-	B(i)	-	209.1535	6.1678	pos	M+H	C13H20O2	37.9	0	-0.41792968819927295	-	0.0045225526726966
pos_2049	(2E,4E)-N-(1-hydroxy-3-methylpentan-2-yl)-2-methylhexa-2,4-dienamide	metab_1986	-	B(i)	-	226.18	6.1678	pos	M+H	C13H23NO2	51.8	0	-0.6956596558079531	-	0.016535217985359
pos_2083	Val-His-Ile-Glu	metab_2020	-	B(i)	-	497.2715	6.184	pos	M+H	C22H36N6O7	48.7	0	-0.722597077051723	-	0.015681196756782
pos_2095	Azoxystrobin acid	metab_2032	-	B(i)	-	372.0973	6.192	pos	M+H-H2O	C21H15N3O5	93.5	0	-1.5795674136190598	-	0.0052058429033393
pos_2113	15-oxoprostaglandin e1	metab_2049	HMDB0001320	B(i)	C04654	353.2294	6.2	pos	M+H	C20H32O5	56.9	0	-8.21017174244951	22973-19-9	0.0065345509896957
pos_2122	4-Dodecylmorpholine	metab_2058	-	B(i)	-	256.2632	6.2079	pos	M+H	C16H33NO	35.1	0	-1.33174545587517	-	0.018005620237077
pos_2124	Lauryldiethanolamine	metab_2060	-	B(i)	-	274.2737	6.2079	pos	M+H	C16H35NO2	96.1	0	-1.19887600578681	-	0.008942199890882
pos_2162	Psoracorylifol A	metab_2096	-	B(i)	-	289.1794	6.2314	pos	M+H	C18H24O3	45.1	0	-1.2930464112411102	-	0.025284229433723
pos_2163	4-benzyl-2-(3-phenylpropylamino)pyrido[3,4-b]pyrazin-3-one	metab_2097	-	B(i)	-	371.185	6.2314	pos	M+H	C23H22N4O	57.5	0	-4.34585868730406	-	0.041840910055499
pos_2168	2-phenylacetamide	metab_2101	HMDB0010715	B(i)	C02505	118.0653	6.2391	pos	M+H-H2O	C8H9NO	56.8	0	1.54667821553073	103-81-1	0.0014943676625313
pos_2169	P-Tolualdehyde	metab_2102	HMDB0029638;HMDB0303310	B(i)	C06758	121.0649	6.2391	pos	M+H	C8H8O	84.3	0	1.22243336792797	104-87-0	0.004619320405648
pos_2177	N-[6-(3-cyclopentyl-2-oxoimidazolidin-1-yl)pyridin-3-yl]-3-fluorobenzamide	metab_2109	-	B(i)	-	369.1692	6.2391	pos	M+H	C20H21FN4O2	62.2	0	-7.96990378854013	-	0.017650210482302
pos_2188	Cer(9:1_2O/22:5)	metab_2120	-	B(i)	-	486.3936	6.2471	pos	M+H	C31H51NO3	47.7	0	-1.07644548204243	-	0.1356136546251
pos_2195	N-(2-oxopropyl)-n-[2-(2,4,6-trichlorophenoxy)ethyl]formamide	metab_2126	-	B(i)	-	341.0217	6.263	pos	M+NH4	C12H12Cl3NO3	57.2	0	-1.31870688179818	-	0.044931723743458
pos_2198	7-[2-(1-hydroxyhexyl)-3,6-dihydro-2H-pyran-6-yl]heptanoic acid	metab_2129	-	B(i)	-	313.2369	6.2709	pos	M+H	C18H32O4	90.9	0	-1.50906816223318	-	0.011450923344091
pos_2200	Thr-Lys-Lys	metab_2131	-	B(i)	-	393.2854	6.2709	pos	M+NH4	C16H33N5O5	95.2	0	9.05952891736351	-	0.0078832630897542
pos_2203	2-methoxycinnamaldehyde	metab_2134	HMDB0033830	B(i)	-	163.0754	6.2788	pos	M+H	C10H10O2	56.7	0	0.372295205614885	1504-74-1	0.049132886583622
pos_2205	1-(3-methoxy-7-azaspiro[3.5]nonan-7-yl)-3-methylbutan-1-one	metab_2136	-	B(i)	-	240.1956	6.2788	pos	M+H	C14H25NO2	45.2	0	-0.983325731519876	-	0.034900851232914
pos_2207	1-(2,6-Dihydroxy-4-methoxyphenyl)-3-phenylpropan-1-one	metab_2138	HMDB0034435	B(i)	C09644	273.1119	6.2788	pos	M+H	C16H16O4	52.5	0	-1.0084682043855	35241-55-5	0.022813100411519
pos_2211	(9Z,12Z)-7,8,17-trihydroxyoctadeca-9,12-dienoic acid	metab_2141	-	B(i)	-	311.2212	6.2788	pos	M+H-H2O	C18H32O5	66.7	0	-1.58268557538404	-	0.0059376619590216
pos_2214	Prostaglandin E2	metab_2144	HMDB0001220;PW_C000949	B(i)	C00584	353.2294	6.2788	pos	M+H	C20H32O5	40	0	-7.983809232060291	363-24-6	0.0049961527066281
pos_2225	Jasmine lactone	metab_2154	-	B(i)	-	151.1117	6.2867	pos	M+H-H2O	C10H16O2	54.4	0	-0.333823709014349	-	0.042263810279721
pos_2240	Fa(18:2+3o)	metab_2168	-	B(i)	-	293.2107	6.2867	pos	M+H-2H2O	C18H32O5	78.9	0	-1.3498199966449198	-	0.0037555728726043
pos_2245	Prostaglandin A2	metab_2173	HMDB0002752;PW_C001699	B(i)	C05953	335.2189	6.2867	pos	M+H	C20H30O4	98.9	0	-8.45901758043543	13345-50-1	0.005157367531049
pos_2265	(Z)-3-hydroxydodec-5-enoic acid	metab_2191	-	B(i)	-	197.1535	6.2946	pos	M+H-H2O	C12H22O3	56.1	0	-0.302981869920413	-	0.011999902454888
pos_2289	Tetradecyldiethanolamine	metab_2212	-	B(i)	-	302.3049	6.3105	pos	M+H	C18H39NO2	91.2	0	-1.35986381693262	-	0.0037287065904603
pos_2295	M-Xylene	metab_2217	HMDB0059810	B(i)	C07208	107.0859	6.3182	pos	M+H	C8H10	84.7	0	3.2376480272138703	108-38-3	0.015274713143641
pos_2298	1-indanone	metab_2220	HMDB0059602	B(i)	C01504	133.0647	6.3182	pos	M+H	C9H8O	70.6	0	-0.781581270546682	83-33-0	0.0076581504197078
pos_2299	1-Dehydroperuvinine	metab_2221	-	B(i)	-	263.1275	6.3182	pos	M+H	C15H18O4	39	0	-1.0942555242623102	-	0.031867110891567
pos_2312	Stiripentol	metab_2234	-	B(i)	-	235.1326	6.3262	pos	M+H	C14H18O3	48	0	-1.00023370347196	-	0.096186917791454
pos_2313	Galgravin	metab_2235	-	B(i)	-	373.2001	6.3262	pos	M+H	C22H28O5	87.8	0	-2.15187948893942	-	0.0099253857369922
pos_2359	2,2-dimethylpropiophenone	metab_2276	-	B(i)	-	145.1011	6.3817	pos	M+H-H2O	C11H14O	49.2	0	-0.399487706838559	-	0.0068389009132215
pos_2374	9-OxoODE	metab_2290	HMDB0004669;LMFA02000251;LMFA02000274	B(i)	C14766	295.2264	6.3817	pos	M+H	C18H30O3	91.5	0	-1.20477339479741	-	0.017803799574711
pos_2394	5-(hydroxymethyl)-3-(1-hydroxy-4-methylhexyl)oxolan-2-one	metab_2310	-	B(i)	-	195.1379	6.3894	pos	M+H-2H2O	C12H22O4	40.2	0	-0.290755391669135	-	0.0092562694963852
pos_2395	(+/-)7-epi Jasmonic Acid	metab_2311	-	B(i)	-	211.1328	6.3894	pos	M+H	C12H18O3	49.5	0	-0.377405917711445	-	0.010225416206
pos_2398	11,12-epoxyeicosatrienoic acid	metab_2314	HMDB0004673;LMFA03090011;PW_C002170	B(i)	C14770	321.2419	6.3894	pos	M+H	C20H32O3	59.5	0	-1.62159372860255	123931-40-8;81276-02-0	0.029966299368238
pos_2411	12,13-DiHOME	metab_2326	LMFA02000230	B(i)	C14829	297.242	6.3973	pos	M+H-H2O	C18H34O4	57.1	0	-1.4990545833426498	-	0.0091209149779913
pos_2419	Illudin m	metab_2333	-	B(i)	C09687	231.1378	6.4053	pos	M+H-H2O	C15H20O3	63.4	0	-0.671795359404342	1146-04-9	0.023204864520704
pos_2445	1-Propyl-1-[2-(2,4,6-trichlorophenoxy)ethyl]urea	metab_2357	-	B(i)	-	325.0269	6.4212	pos	M+H	C12H15Cl3N2O2	96.9	0	-0.955391455603018	-	0.0013727663133835
pos_2447	Helioscopinolide B	metab_2358	-	B(i)	-	334.2347	6.4212	pos	M+NH4	C20H28O3	53.8	0	-9.419145269722108	-	0.020678120487819
pos_2452	Difenoconazole	metab_2363	HMDB0251255	B(i)	C18459	406.0715	6.4212	pos	M+H	C19H17Cl2N3O3	87.3	0	-1.2237314002226498	119446-68-3	0.0011504961885775
pos_2466	Trans-EKODE-(E)-Ib	metab_2375	-	B(i)	-	311.2213	6.4448	pos	M+H	C18H30O4	48	0	-1.23085089077314	-	0.0044521552898276
pos_2467	Oxydipropyl dibenzoate	metab_2376	-	B(i)	-	343.1534	6.4448	pos	M+H	C20H22O5	64.6	0	-1.78562221402908	-	0.01765272802238
pos_2491	Trp-His-Phe	metab_2398	-	B(i)	-	489.2266	6.4686	pos	M+H	C26H28N6O4	43.4	0	4.411702375696169	-	0.031915790523836
pos_2542	3-[4-hydroxy-5-methoxy-2-(2-oxoheptyl)phenyl]propanoic acid	metab_2441	-	B(i)	-	273.1482	6.5083	pos	M+H-2H2O	C17H24O5	68.7	0	-1.11086445022271	-	0.024576684596279
pos_2553	(9Z,12Z)-15-hydroxy-16-methoxyoctadeca-9,12-dienoic acid	metab_2450	-	B(i)	-	344.2791	6.5163	pos	M+NH4	C19H34O4	50.1	0	-1.19734140666425	-	0.012586565909258
pos_2561	Pinolenic acid	metab_2458	HMDB0256562;LMFA01030344	B(i)	-	279.2316	6.5243	pos	M+H	C18H30O2	62.4	0	-1.05785996394044	-	0.0029266464261347
pos_2562	Retinoic acid	metab_2459	HMDB0001852;HMDB0012874;LMPR01090019	B(i)	C00777	301.2158	6.5243	pos	M+H	C20H28O2	44.9	0	-1.47908500141248	302-79-4	0.0054497654066354
pos_2563	(+/-)5(6)-DiHET	metab_2460	-	B(i)	-	339.2525	6.5243	pos	M+H	C20H34O4	36.3	0	-1.5786099956164898	-	0.0089968654217271
pos_2588	Curdione	metab_2484	HMDB0034714	B(i)	C17493	254.2112	6.5402	pos	M+NH4	C15H24O2	41.7	0	-1.06398367239099	13657-68-6	0.015808040012261
pos_2606	7-hydroxy-5-(2-hydroxypentyl)-2,2-dimethyl-4,11-dioxabicyclo[6.2.1]undecan-3-one	metab_2502	-	B(i)	-	265.1796	6.5481	pos	M+H-2H2O	C16H28O5	40	0	-0.644309142173987	-	0.0055002143042151
pos_2607	9,12-octadecadiynoic acid	metab_2503	HMDB0247623;LMFA01030540	B(i)	-	277.2159	6.5481	pos	M+H	C18H28O2	71.8	0	-1.05537094238814	-	0.0070578462555016
pos_2608	9(S)-HOTrE	metab_2504	HMDB0247705	B(i)	C16326	295.2265	6.5481	pos	M+H	C18H30O3	84.2	0	-0.991741454532618	-	0.0062506297078523
pos_2609	Ent-7-oxo-8(14),15-pimaradien-19-oic acid	metab_2505	HMDB0036747	B(i)	-	317.2084	6.5481	pos	M+H	C20H28O3	71.5	0	-8.65640849126804	23807-90-1	0.0055574384107925
pos_2615	Bellericagenin B	metab_2511	-	B(i)	-	538.3735	6.5481	pos	M+NH4	C30H48O7	45.5	0	-0.573561647958796	-	0.013248536790753
pos_2683	3-ketosphingosine	metab_2572	HMDB0245914;LMSP01010002	B(i)	C06121	298.2737	6.6038	pos	M+H	C18H35NO2	65.9	0	-1.27969609582353	-	0.0014597547096245
pos_2694	Barrinic acid	metab_2583	-	B(i)	-	541.3132	6.6038	pos	M+Na	C30H46O7	68.3	0	-0.756466655797593	-	0.088759143783705
pos_2707	P-Mentha-1,3,5,8-tetraene	metab_2596	HMDB0029641	B(i)	-	133.1012	6.6197	pos	M+H	C10H12	65.2	0	0.0767803764249884	1195-32-0	0.01369882451057
pos_2718	Sorbic acid	metab_2607	HMDB0029581;LMFA01030100	B(i)	-	95.0497	6.6277	pos	M+H-H2O	C6H8O2	63	0	4.63444528301704	110-44-1	0.010269391995498
pos_2758	4-Piperidinone, 1-hydroxy-2,2,6,6-tetramethyl-	metab_2644	-	B(i)	-	172.1331	6.6517	pos	M+H	C9H17NO2	41.3	0	-0.508401453681698	-	0.0090085002770406
pos_2782	(23r)-23,25-dihydroxyvitamin d3	metab_2668	LMST03020271	B(i)	-	439.3211	6.6596	pos	M+Na	C27H44O3	49.3	0	6.71926246175033	-	0.021937800906721
pos_2813	Poly thf n6	metab_2695	-	B(i)	-	468.3891	6.6914	pos	M+NH4	C24H50O7	47	0	-0.926778943862234	-	0.0062229426727908
pos_2823	Mononervonin	metab_2704	-	B(i)	-	458.4198	6.6994	pos	M+NH4	C27H52O4	39.1	0	-1.30450147699951	-	0.0085365407407495
pos_2839	4-methylphenol	metab_2719	HMDB0001858	B(i)	C01468	109.0651	6.7153	pos	M+H	C7H8O	64.4	0	3.1666633579345698	106-44-5	0.0024996980421393
pos_2848	Palitantin	metab_2728	-	B(i)	-	255.1588	6.7153	pos	M+H	C14H22O4	53	0	-1.2077466740449	-	0.0057098319026938
pos_2884	Ldgts(16:0)	metab_2762	-	B(i)	-	474.3789	6.7392	pos	M+H	C26H51NO6	78.9	0	-0.103917612123548	-	0.0093980872845527
pos_2891	8-[1-acetyloxy-4-oxo-5-[(Z)-pent-2-enyl]cyclopent-2-en-1-yl]octanoic acid	metab_2768	-	B(i)	-	315.1949	6.7551	pos	M+H-2H2O	C20H30O5	40.7	0	-1.71550454715141	-	0.018700322043099
pos_2892	Ldgts(18:1)	metab_2769	-	B(i)	-	500.3941	6.7551	pos	M+H	C28H53NO6	94.4	0	-0.9020316019785328	-	0.029972867401163
pos_2896	Cardol triene	metab_2773	HMDB0038533	B(i)	-	315.2316	6.763	pos	M+H	C21H30O2	42.6	0	-0.7426550212577858	79473-24-8	0.031389563073126
pos_2902	Farnesyl acetone	metab_2779	-	B(i)	-	263.2367	6.771	pos	M+H	C18H30O	88.3	0	-1.01592351061723	-	0.011369832240943
pos_2911	Laurolactam	metab_2788	-	B(i)	-	198.1851	6.7789	pos	M+H	C12H23NO	54	0	-0.485750329642632	-	0.015819514035643
pos_2966	6-methyl-5-Hepten-2-one	metab_2840	HMDB0035915;LMFA12000039	B(i)	C07287	127.1118	6.8346	pos	M+H	C8H14O	64.4	0	0.4837233114327271	110-93-0	0.019117558826773
pos_2986	Hexamethoxymethyl melamine	metab_2857	-	B(i)	-	391.2299	6.8424	pos	M+H	C15H30N6O6	90.7	0	-0.24163566258894	-	0.016002045671702
pos_3038	Oleamide	metab_2901	HMDB0002117;LMFA08010004	B(i)	C19670	282.2788	6.8902	pos	M+H	C18H35NO	83.8	0	-1.2130245542296398	301-02-0	0.0088198197330932
pos_3054	Tetranor-12R-HETE	metab_2916	LMFA01050143	B(i)	-	231.1742	6.906	pos	M+H-2H2O	C16H26O3	51.2	0	-0.561327812553578	-	0.016016818595127
pos_3068	Boldenone undecylenate	metab_2926	HMDB0249340	B(i)	-	485.3617	6.9299	pos	M+CH3OH+H	C30H44O3	59.2	0	-1.91243403500903	-	0.024521343766179
pos_3102	Acetylursolic acid	metab_2959	HMDB0036008	B(i)	-	516.4043	7.0013	pos	M+NH4	C32H50O4	53.6	0	-0.950475835038055	7372-30-7	0.0051653269721217
pos_3114	Bis(2-ethylhexyl) phthalate	metab_2970	HMDB0249243	B(i)	C03690	391.2837	7.0171	pos	M+H	C24H38O4	38.9	0	-1.49982065869252	-	0.019176236115082
pos_3127	3-Hydroxy-6-methylheptyl 2-O-?-D-glucopyranosyl-?-D-glucopyranoside	metab_2981	-	B(i)	-	471.2485	7.0408	pos	M+H	C20H38O12	36.1	0	10.441364956566499	-	0.078936311797167
pos_3169	1-Stearoylglycerol	metab_3017	HMDB0244009	B(i)	-	323.2939	7.1594	pos	M+H-2H2O	C21H42O4	40.3	0	-1.4442478563884602	-	0.0082512770548846
pos_3181	Stigmasterol	metab_3027	HMDB0000937;HMDB0256704;LMST01040123	B(i)	C05442	413.3771	7.1752	pos	M+H	C29H48O	77.2	0	-1.57208270830556	83-48-7	0.071929385792043
pos_3202	Erucamide	metab_3048	LMFA08010028	B(i)	-	338.3412	7.2541	pos	M+H	C22H43NO	73.3	0	-1.51930840125231	-	0.02181034266279
pos_3233	Cis-4-heptenal	metab_3076	HMDB0031483	B(i)	-	95.086	7.3561	pos	M+H-H2O	C7H12O	64.7	0	4.33726352890125	6728-31-0	0.0035872874967983
pos_3234	Acetanilide	metab_3077	HMDB0001250	B(i)	C07565	118.0653	7.3561	pos	M+H-H2O	C8H9NO	76.7	0	1.28357739449568	103-84-4;55576-55-1	0.0065547867429598
pos_3235	Isophorone	metab_3078	HMDB0031195	B(i)	C14743	139.1117	7.3561	pos	M+H	C9H14O	75.5	0	-0.3489436012463289	78-59-1	0.0038163813921057
pos_3236	4-hydroxy Nonenal	metab_3079	-	B(i)	-	157.1222	7.3561	pos	M+H	C9H16O2	60.7	0	-0.6785845108584949	-	0.0070198712318963
pos_3237	3-hydroxy-2,6,6-trimethylcyclohexene-1-carboxylic acid	metab_3080	-	B(i)	-	185.117	7.3561	pos	M+H	C10H16O3	71.3	0	-1.28478317728484	-	0.0028619457267336
pos_3246	1-phenyl-2-butanone	metab_3089	HMDB0302410	B(i)	-	131.0855	7.3641	pos	M+H-H2O	C10H12O	47.2	0	0.0776778965625004	-	0.0074969833828422
pos_3255	Geranylgeraniol	metab_3098	LMPR0104010009	B(i)	C09094	323.2939	7.4274	pos	M+CH3OH+H	C20H34O	56.6	0	-1.84802661698006	24034-73-9	0.023246693790749
pos_3263	Butylisopropylamine	metab_3104	-	B(i)	-	116.1436	7.4821	pos	M+H	C7H17N	92.9	0	2.04062180531314	-	0.0039154498744035
pos_3289	Panaxatriol	metab_3128	HMDB0038244	B(i)	-	477.3909	7.5841	pos	M+H	C30H52O4	56.5	0	-6.25467736504493	-	0.020747467608
pos_3319	Diethanolamine	metab_3156	HMDB0004437	B(i)	C06772	106.0866	7.6791	pos	M+H	C4H11NO2	70.8	0	3.39284184861579	111-42-2	0.0048942784207802
pos_3365	9-Octadecynoic acid	metab_3201	LMFA01030455	B(i)	C08459	263.2367	7.7668	pos	M+H-H2O	C18H32O2	62.8	0	-0.907889359011757	506-24-1	0.031575729964349
pos_3370	N-propyl-n-[2-(2,4,6-trichlorophenoxy)ethyl]-urea	metab_3206	-	B(i)	-	325.0268	7.7748	pos	M+H	C12H15Cl3N2O2	92.1	0	-1.33219737714338	-	0.024145700173142
pos_3549	Acetylphosphate	metab_3385	HMDB0001494;PW_C001151	B(i)	C00227	140.9957	7.8067	pos	M+H	C2H5O5P	35.2	0	6.78676104202787	590-54-5	0.0036925518466773
pos_3574	3-hydroxypyridine	metab_3409	-	B(i)	-	96.0449	7.7907	pos	M+H	C5H5NO	93.6	0	5.286241716749982	-	0.010113533972376
pos_3596	1-aminocyclobutane carboxylic acid	metab_3431	-	B(i)	-	98.0605	7.7423	pos	M+H-H2O	C5H9NO2	45.8	0	4.157376768815819	-	0.0090053735274235
pos_3607	Triethanolamine	metab_3442	HMDB0032538	B(i)	C06771	150.1124	7.7185	pos	M+H	C6H15NO3	92.8	0	-0.19936646564005	102-71-6	0.0026161225194432
pos_3608	Methenamine	metab_3443	HMDB0029598	B(i)	-	141.1134	7.7185	pos	M+H	C6H12N4	55	0	-0.330402767256523	100-97-0	0.00080486033560483
pos_3609	4-Methylpyrimidine	metab_3444	-	B(i)	-	95.0609	7.7185	pos	M+H	C5H6N2	48.2	0	5.31623818210654	-	0.0056968636912408
pos_3624	N-(2-morpholin-4-ylcyclohexyl)benzenesulfonamide	metab_3458	-	B(i)	-	325.1591	7.6947	pos	M+H	C16H24N2O3S	90.9	0	3.2876797600840098	-	0.018180956702225
pos_3640	4-Hydroxyisoleucine	metab_3473	-	B(i)	-	148.0967	7.6711	pos	M+H	C6H13NO3	45.2	0	-0.558223156732036	-	0.0027420475463335
pos_3681	2-amino-2-norbornanecarboxylic acid	metab_3511	-	B(i)	-	138.0913	7.5289	pos	M+H-H2O	C8H13NO2	36.3	0	-0.30645458554937394	-	0.010381959040096
pos_3707	10-Nitrooleate	metab_3535	HMDB0247556	B(i)	-	655.4901	7.3956	pos	2M+H	C18H33NO4	54.2	0	1.39735159713423	-	0.036205242755644
pos_3718	Dioctyl succinate	metab_3546	-	B(i)	-	427.3777	7.3561	pos	M+H	C26H50O4	44.6	0	-1.05492835498622	-	0.0039996008007152
pos_3719	Dibutyl sebacate	metab_3547	HMDB0041220	B(i)	-	315.2525	7.3561	pos	M+H	C18H34O4	86.2	0	-1.4480123908056	109-43-3	0.0019640082078179
pos_3721	Sebacic acid	metab_3549	HMDB0000792;LMFA01170006	B(i)	C08277	203.1276	7.3561	pos	M+H	C10H18O4	94	0	-0.7803904780418509	111-20-6	0.0062423582670355
pos_3722	Epinepetalactone	metab_3550	HMDB0035063	B(i)	-	167.1065	7.3561	pos	M+H	C10H14O2	79.8	0	-0.856324088925126	17257-15-7	0.0058371834953957
pos_3723	Cuminaldehyde	metab_3551	HMDB0002214	B(i)	C06577	149.096	7.3561	pos	M+H	C10H12O	42.3	0	-0.51837953177399	122-03-2	0.0061647415485109
pos_3724	Allyl hexanoate	metab_3552	HMDB0040210	B(i)	-	121.1013	7.3561	pos	M+H-2H2O	C9H16O2	48.5	0	1.0137812384276	123-68-2	0.0049690689808941
pos_3725	6-hydroxycaproic acid	metab_3553	HMDB0012843	B(i)	C06103	97.0652	7.3561	pos	M+H-2H2O	C6H12O3	36.3	0	3.4085039114309703	1191-25-9	0.0040081157998313
pos_3745	N,n-diisopropylethylamine	metab_3570	HMDB0247306	B(i)	-	130.1591	7.2853	pos	M+H	C8H19N	79.4	0	0.496216417697627	-	0.0066261618212712
pos_3769	4-(methoxymethyl)-1,3-dimethyl-1H-pyrazolo[3,4-b]pyridin-6-ol	metab_3593	-	B(i)	-	207.0987	7.2069	pos	M+	C10H13N3O2	43.2	0	-9.9067122024567	-	0.0049566040443037
pos_3790	Phe-Pro-Lys	metab_3613	-	B(i)	-	391.2297	7.1514	pos	M+H	C20H30N4O4	51.5	0	-11.0287523836422	-	0.0021825839508868
pos_3831	Met-His-Arg	metab_3652	-	B(i)	-	443.2221	7.0408	pos	M+H	C17H30N8O4S	66.1	0	8.46292415982032	-	0.0067859884103879
pos_3832	N-[(3,4,5-trimethoxyphenyl)methyl]-2-(3,3,5-trimethyl-2-oxoindol-1-yl)acetamide	metab_3653	-	B(i)	-	413.2114	7.0408	pos	M+H	C23H28N2O5	69.4	0	10.4204664236848	-	0.0022275392350277
pos_3834	Ingenol	metab_3655	HMDB0253484	B(i)	C09112	349.1977	7.0408	pos	M+H	C20H28O5	83	0	-9.31553770934586	30220-46-3	0.026484794875888
pos_3857	Ergosterol Peroxide	metab_3673	HMDB0037941;LMST01031175	B(i)	-	411.3251	7.0013	pos	M+H-H2O	C28H44O3	43.3	0	-1.4803045219313795	2061-64-5	0.0096200233440503
pos_3879	3-o-acetyl-16alpha-hydroxydehydrotrametenolic acid	metab_3691	-	B(i)	-	513.3545	6.9458	pos	M+H	C32H48O5	92.9	0	-5.8319663271881295	-	0.025902289423309
pos_3888	3-Hydroxyoctanoic acid	metab_3700	HMDB0001954	B(i)	C20793	125.0962	6.9379	pos	M+H-2H2O	C8H16O3	56.2	0	0.646074095604509	14292-27-4;33796-86-0	0.011144552911273
pos_3894	6-Ethyl-2,4-dihydroxy-3-methylbenzaldehyde	metab_3706	-	B(i)	-	181.0858	6.9299	pos	M+H	C10H12O3	60.5	0	-0.796885960602396	-	0.017283994800847
pos_3907	Leu-Gln-Ile-Arg	metab_3717	-	B(i)	-	529.3497	6.898	pos	M+H	C23H44N8O6	37.5	0	7.6785188423039115	-	0.013782311428255
pos_3915	Dodemorph	metab_3724	-	B(i)	C18786	563.5506	6.8902	pos	2M+H	C18H35NO	52.3	0	-0.7922336815175091	1593-77-7	0.034100023324931
pos_3919	R-2 Methanandamide	metab_3728	-	B(i)	-	362.3024	6.8902	pos	M+H	C23H39NO2	72.2	0	-8.144154236652719	-	0.01372696750156
pos_3920	Dioctyl maleate	metab_3729	-	B(i)	-	341.268	6.8902	pos	M+H	C20H36O4	43.1	0	-1.80645261501699	-	0.020617357067627
pos_3926	Dihydro-alpha-ionone	metab_3735	HMDB0038026	B(i)	-	212.2007	6.8902	pos	M+NH4	C13H22O	42	0	-0.863783920083153	39721-65-8	0.018340927710306
pos_3930	Bacilysocin	metab_3739	-	B(i)	-	493.2533	6.8822	pos	M+Na	C21H43O9P	86.4	0	-0.925923939483904	-	0.021842358158131
pos_3945	Hexadecanamide	metab_3754	HMDB0012273;LMFA08010009	B(i)	-	256.2632	6.8663	pos	M+H	C16H33NO	71.7	0	-1.11485028816234	629-54-9	0.019683273586865
pos_3973	Nonactinic acid	metab_3780	-	B(i)	-	185.117	6.8424	pos	M+H-H2O	C10H18O4	42.2	0	-1.00086228827896	-	0.0087234939760115
pos_3975	5-Isopropylbicyclo[3.1.0]hexan-2-one	metab_3782	HMDB0035229	B(i)	-	139.1117	6.8424	pos	M+H	C9H14O	72.4	0	-0.254072439456349	513-20-2	0.0018648046947183
pos_3981	Ophiopogonoside a	metab_3788	-	B(i)	-	419.261	6.8346	pos	M+H	C21H38O8	77.3	0	-7.118460355279112	-	0.026735519063434
pos_3987	3-tert-butyladipic acid	metab_3794	-	B(i)	-	203.1277	6.8346	pos	M+H	C10H18O4	60	0	-0.6489016546775761	-	0.011864172776052
pos_4008	Poricoic acid b	metab_3815	-	B(i)	-	502.3544	6.8107	pos	M+NH4	C30H44O5	57.1	0	3.46259791056424	-	0.035798902625646
pos_4023	1-(2-chlorophenyl)-3-[2-(1-propylpyrrolo[2,3-b]pyridin-3-yl)ethyl]urea	metab_3828	-	B(i)	-	357.1465	6.7947	pos	M+H	C19H21ClN4O	79.3	0	-3.1775897941157103	-	0.014382500571023
pos_4030	2-(2-benzylbenzimidazol-1-yl)acetamide	metab_3835	-	B(i)	-	266.1275	6.7868	pos	M+H	C16H15N3O	84.4	0	-4.934063616196919	-	0.013156693989439
pos_4052	3-Hydroxyphenylacetic Acid	metab_3857	HMDB0000440	B(i)	C05593	153.0545	6.771	pos	M+H	C8H8O3	90.8	0	-0.572767489278432	621-37-4	0.025251678817414
pos_4077	Linoleoyl ethanolamide	metab_3878	HMDB0012252	B(i)	-	324.2892	6.7312	pos	M+H	C20H37NO2	35.4	0	-1.7012348672521398	68171-52-8	0.0055707149885414
pos_4111	Ppa	metab_3911	HMDB0012283	B(i)	C00254	145.1011	6.7153	pos	M+H-H2O	C11H14O	75.9	0	-0.363635281120706	87664-40-2	0.014483435623621
pos_4125	Lys-Glu-Ile-Arg	metab_3920	-	B(i)	-	545.3441	6.6994	pos	M+H	C23H44N8O7	42.2	0	6.54844740668404	-	0.012977204888155
pos_4126	Lpc(18:2-sn1)	metab_3921	-	B(i)	-	520.3397	6.6994	pos	M+H	C26H50NO7P	77.6	0	-0.19162183673155805	-	0.00063122604500299
pos_4185	6-Hydroxy-3-oxo-20(29)-lupen-28-oic acid	metab_3975	-	B(i)	-	435.3253	6.6517	pos	M+H-2H2O	C30H46O4	42.2	0	-0.871839024208951	-	0.008770800343379
pos_4188	Methyl (10E,12Z)-9-oxooctadeca-10,12-dienoate	metab_3978	-	B(i)	-	309.242	6.6517	pos	M+H	C19H32O3	81	0	-1.31397013447322	-	0.0098324767372399
pos_4190	14-methoxy-4,4-bisnor-4,8,11,13-podocarpatetraen-3-one	metab_3980	-	B(i)	-	243.1378	6.6517	pos	M+H	C16H18O2	53.9	0	-0.650914001916791	-	0.007423869248947
pos_4201	11-hydroxy-delta(9)-thc	metab_3991	HMDB0060906	B(i)	-	313.2158	6.6437	pos	M+H-H2O	C21H30O3	53.8	0	-1.10884677913848	-	0.039478131426686
pos_4221	Ldgts(18:2)	metab_4010	-	B(i)	-	498.379	6.6277	pos	M+H	C28H51NO6	96.2	0	0.10346729912398403	-	0.013488723543096
pos_4229	4-hydroxy nonenal alkyne	metab_4018	-	B(i)	-	153.091	6.6277	pos	M+H	C9H12O2	76.6	0	-0.17738573766545396	-	0.011875218712434
pos_4232	Oxan-2-ylmethanol	metab_4021	-	B(i)	-	81.0705	6.6277	pos	M+H-2H2O	C6H12O2	57.6	0	5.2470230295926905	-	0.0026069925610901
pos_4260	(5xi,9xi,13alpha,14beta,17alpha,20S,24Z)-3-Oxolanosta-7,24-dien-26-oic acid	metab_4046	-	B(i)	-	455.3512	6.6038	pos	M+H	C30H46O3	75.5	0	-1.67696166878032	-	0.027088094846964
pos_4281	4beta-hydroxy-cholesterol	metab_4067	HMDB0013643;LMST01010014	B(i)	-	425.341	6.5958	pos	M+Na	C27H46O2	42.5	0	4.9911739391894105	-	0.042631672625684
pos_4285	1-(4-pyrimidin-2-ylpiperazin-1-yl)-3-(1,3,5-trimethylpyrazol-4-yl)propan-1-one	metab_4071	-	B(i)	-	329.2105	6.5958	pos	M+H	C17H24N6O	40.5	0	6.265480778480481	-	0.057445588018794
pos_4288	Culmorin	metab_4074	-	B(i)	-	256.2269	6.5958	pos	M+NH4	C15H26O2	41	0	-0.9586300233421942	-	0.019110776681095
pos_4302	Sm(16:3_2o/9:0)	metab_4086	-	B(i)	-	590.4257	6.5799	pos	M+NH4	C30H57N2O6P	65.1	0	-6.19180379531699	-	0.0071004288644422
pos_4312	Galaxolide	metab_4096	HMDB0244470	B(i)	-	276.2319	6.572	pos	M+NH4	C18H26O	49.8	0	-1.01386805705647	-	0.019997628922434
pos_4336	Lpc(18:3-sn1)	metab_4118	-	B(i)	-	518.3241	6.5481	pos	M+H	C26H48NO7P	67.1	0	-0.0174796629064674	-	0.034496779086103
pos_4337	16-Hydroxygypsogenic acid	metab_4119	-	B(i)	-	485.3258	6.5481	pos	M+H-H2O	C30H46O6	58.3	0	-0.7756369928015859	-	0.016789603840866
pos_4338	Neotigogenin acetate	metab_4120	-	B(i)	-	441.3357	6.5481	pos	M+H-H2O	C29H46O4	50.4	0	-1.2794235750741398	-	0.014309784647666
pos_4345	Furan-2-yl-(3-methoxy-7-azaspiro[3.5]nonan-7-yl)methanone	metab_4127	-	B(i)	-	250.1411	6.5481	pos	M+H	C14H19NO3	65.3	0	-10.5841192776594	-	0.012785277914539
pos_4353	Divinylbenzene	metab_4135	HMDB0251501;HMDB0256036	B(i)	-	131.0856	6.5481	pos	M+H	C10H10	36.8	0	0.33286798793531897	-	0.0038601369110426
pos_4355	Thermoactinoamide k	metab_4137	-	B(i)	-	651.4798	6.5402	pos	M+H	C34H62N6O6	38.6	0	-0.924952323919674	-	0.04059918118392
pos_4372	Leupeptin	metab_4154	HMDB0254042	B(i)	C01591	444.3316	6.5322	pos	M+NH4	C20H38N6O4	44.1	0	5.41691861734005	24365-47-7	0.013294385458074
pos_4386	Testosterone	metab_4167	HMDB0000234;LMST02020002;PW_C000157	B(i)	C00535	289.2159	6.5243	pos	M+H	C19H28O2	45.6	0	-1.2179917223605	58-22-0	0.015780750227527
pos_4412	8-Acetoxyelemol	metab_4191	-	B(i)	-	281.2109	6.5004	pos	M+H	C17H28O3	41.4	0	-0.9043822131382472	-	0.0099593982822757
pos_4434	24,25-hydroxyvitamin d3	metab_4211	-	B(i)	-	439.3207	6.4845	pos	M+Na	C27H44O3	61.6	0	5.90413983467359	-	0.027881175641816
pos_4448	12-opda	metab_4225	HMDB0301804	B(i)	C01226	293.2108	6.4765	pos	M+H	C18H28O3	75.9	0	-1.2032098751199398	-	0.002039963195197
pos_4470	Andrographolide	metab_4242	HMDB0248395	B(i)	C20214	351.2138	6.4527	pos	M+H	C20H30O5	62.3	0	-7.96197768336148	5508-58-7	0.0078981036081647
pos_4474	Pki-402	metab_4246	-	B(i)	-	571.2871	6.4448	pos	M+H	C29H34N10O3	58.2	0	-2.91937179527571	-	0.28135402761392
pos_4480	7,15-dihydroxyabieta-8,11,13-triene-18-oic acid	metab_4252	-	B(i)	-	333.2033	6.4448	pos	M+H	C20H28O4	52	0	-8.33468480716155	-	0.0019201378762278
pos_4493	N'-methyl-N'-(3-nitro-2-pyridyl)-(methylsulfonyl)methanesulfonohydrazide	metab_4262	-	B(i)	-	649.0466	6.4212	pos	2M+H	C8H12N4O6S2	73.6	0	-0.5814009721474449	-	0.030959486768482
pos_4512	Arachidoyl ethanolamide	metab_4280	HMDB0248559	B(i)	-	356.3518	6.4132	pos	M+H	C22H45NO2	71.9	0	-1.5479369807165602	-	0.0045850640974079
pos_4529	Prostaglandin J2	metab_4297	HMDB0002710;PW_C001687	B(i)	C05957	335.2188	6.3973	pos	M+H	C20H30O4	58.6	0	-8.542280128939039	60203-57-8	0.0027943408922568
pos_4541	Pyraclostrobin	metab_4308	HMDB0256940	B(i)	C18561	388.1053	6.3894	pos	M+H	C19H18ClN3O4	54.1	0	-1.3349376858480502	175013-18-0	0.028554516452511
pos_4560	12-[(cyclohexylcarbamoyl)amino]dodecanoic acid	metab_4327	-	B(i)	-	341.2771	6.3817	pos	M+H	C19H36N2O3	53.1	0	-8.26634942458484	-	0.0040530959575601
pos_4562	Machilin d	metab_4329	-	B(i)	-	327.1588	6.3817	pos	M+H-H2O	C20H24O5	72.6	0	-0.965220124242193	-	0.088663442196365
pos_4564	Tebuconazole	metab_4331	HMDB0258762	B(i)	C18489	308.152	6.3817	pos	M+H	C16H22ClN3O	49.5	0	-1.39668309679168	107534-96-3	0.002249045831121
pos_4572	Brefeldin a	metab_4339	-	B(i)	-	245.1534	6.3817	pos	M+H-2H2O	C16H24O4	61	0	-0.7648624468879179	-	0.043221999428804
pos_4583	Carvone	metab_4349	HMDB0004487;HMDB0035824	B(i)	C11383	133.1012	6.3817	pos	M+H-H2O	C10H14O	83.5	0	0.0174286123857137	2244-16-8;22327-39-5	0.012308081407038
pos_4605	Prochloraz	metab_4369	HMDB0062513	B(i)	C11182	376.0377	6.3579	pos	M+H	C15H16Cl3N3O2	69.8	0	-1.13739855643617	67747-09-5	0.0080479691668012
pos_4619	Avocadyne 4-acetate	metab_4383	HMDB0031049;LMFA05000645	B(i)	-	381.2628	6.342	pos	M+CH3OH+Na	C19H34O4	63.4	0	5.0319979088971385	28884-46-0	0.02132674335854
pos_4621	Oroselol	metab_4385	-	B(i)	-	227.0701	6.334	pos	M+H-H2O	C14H12O4	53.6	0	-0.8635663872421802	-	0.1431273233971
pos_4627	N,n-dimethyltetradecylamine-n-oxide	metab_4390	-	B(i)	-	258.2788	6.3262	pos	M+H	C16H35NO	51.3	0	-1.23343652342012	-	0.022361431856709
pos_4635	Austinoneol	metab_4398	-	B(i)	-	415.2111	6.3182	pos	M+H	C24H30O6	74.1	0	-1.05469318526506	-	0.0025183990096475
pos_4636	4-(3-benzyl-2-oxoimidazolidin-1-yl)-N-(4-fluorophenyl)piperidine-1-carboxamide	metab_4399	-	B(i)	-	397.2004	6.3182	pos	M+H	C22H25FN4O2	51.2	0	-7.63979070698612	-	0.0060199502122129
pos_4641	2,5-Dimethylbenzaldehyde	metab_4404	HMDB0032014	B(i)	-	135.0804	6.3182	pos	M+H	C9H10O	90.3	0	-0.102139824750613	34341-29-2	0.0057505995193375
pos_4643	4-Methylstyrene	metab_4406	HMDB0246518	B(i)	-	119.0857	6.3182	pos	M+H	C9H10	60.8	0	1.5890159316615702	-	0.0072420652719367
pos_4656	Sterebin A	metab_4416	HMDB0035337	B(i)	-	328.2478	6.3026	pos	M+NH4	C18H30O4	62.2	0	-1.4448749609975902	107647-14-3	0.0075304154150063
pos_4664	8-(3-oxo-2-(pent-2-enyl) cyclopentenyl)octanoic acid	metab_4423	-	B(i)	-	310.2371	6.2946	pos	M+NH4	C18H28O3	41.6	0	-2.10747787304898	-	0.0079199333873581
pos_4669	Santonin	metab_4427	-	B(i)	-	229.1221	6.2946	pos	M+H-H2O	C15H18O3	52.5	0	-0.6905628977176629	-	0.056247984960079
pos_4687	Fluanisone	metab_4444	HMDB0252320	B(i)	-	357.2007	6.2867	pos	M+H	C21H25FN2O2	36.6	0	9.70014676889795	-	0.00066680808105505
pos_4689	(11E,15Z)-9,10,13-Trihydroxy-11,15-octadecadienoic acid	metab_4446	-	B(i)	-	346.2584	6.2867	pos	M+NH4	C18H32O5	52.1	0	-1.32760021670343	-	0.051570704993671
pos_4691	Carbetapentane citrate	metab_4448	HMDB0249630	B(i)	-	334.2348	6.2867	pos	M+H	C20H31NO3	82.7	0	-8.48101389998843	-	0.017447304399127
pos_4692	Dihydroguaiaretic acid	metab_4449	HMDB0251316	B(i)	-	331.1877	6.2867	pos	M+H	C20H26O4	54.4	0	-8.14065352544273	-	0.197828815753
pos_4696	13-hotre	metab_4451	LMFA02000051	B(i)	C16316	295.2264	6.2867	pos	M+H	C18H30O3	88.7	0	-1.39736408196532	-	0.017142274179604
pos_4698	Stearidonic acid	metab_4453	HMDB0006547;LMFA01030357;PW_C002804	B(i)	C16300	277.2159	6.2867	pos	M+H	C18H28O2	78.6	0	-1.26210481215895	20290-75-9	0.0027116817259926
pos_4702	Prohydrojasmon	metab_4456	-	B(i)	C18538	255.1952	6.2867	pos	M+H	C15H26O3	46.3	0	-1.21698242115417	178602-66-9	0.21993597330735
pos_4712	1,5-dimethyl-1-vinyl-4-hexenyl acetate	metab_4466	HMDB0039522	B(i)	C09863	161.1324	6.2867	pos	M+H-2H2O	C12H20O2	35.5	0	-0.513735199542051	115-95-7	0.063981899796989
pos_4725	4-benzyl-2-(4-methylanilino)pyrido[3,4-b]pyrazin-3-one	metab_4478	-	B(i)	-	343.1534	6.2788	pos	M+H	C21H18N4O	53.3	0	-5.79393576661006	-	0.0032973188666951
pos_4729	5-[2-(3,5-dimethoxyphenyl)ethenyl]-2-methoxyphenol	metab_4481	-	B(i)	-	287.1275	6.2788	pos	M+H	C17H18O4	41.7	0	-1.00561299523127	-	0.0057026193224971
pos_4734	Bmk methyl glycidate	metab_4485	-	B(i)	-	193.0859	6.2788	pos	M+H	C11H12O3	40.7	0	-0.336135362833832	-	0.0088985931929331
pos_4740	Mg(20:5)	metab_4490	LMGL01010026	B(i)	-	376.259	6.2709	pos	M+	C23H36O4	42.4	0	-6.36380192835867	-	0.0037586418701571
pos_4741	1-[4-(3-ethyl-1,2,4-oxadiazol-5-yl)pyridin-2-yl]-N-propylimidazole-4-carboxamide	metab_4491	-	B(i)	-	327.1587	6.2709	pos	M+H	C16H18N6O2	54	0	7.023643687812201	-	0.06009157507699
pos_4742	Curcumenol	metab_4492	HMDB0033960	B(i)	C16942	235.1691	6.2709	pos	M+H	C15H22O2	68.7	0	-0.8401944021445441	19431-84-6	0.020284412757804
pos_4743	N,n-dibutylformamide	metab_4493	-	B(i)	-	158.1538	6.2709	pos	M+H	C9H19NO	42.7	0	-0.590935955877385	-	0.0098741555986358
pos_4764	3-(2,4-dihydroxypentyl)-6,8-dihydroxyisochromen-1-one	metab_4513	-	B(i)	-	281.1016	6.2391	pos	M+H	C14H16O6	48	0	-1.35729722703739	-	0.0062264475292839
pos_4766	3,6-dihydroxy-8-methoxy-1-methyl-2,3-dihydro-1H-cyclopenta[c]isochromen-5-one	metab_4515	-	B(i)	-	263.0911	6.2391	pos	M+H	C14H14O5	44.9	0	-1.27072482653209	-	0.004404543650684
pos_4768	3-Methyl-1-phenyl-1-butanone	metab_4517	-	B(i)	-	163.1116	6.2391	pos	M+H	C11H14O	37.7	0	-0.8498634773707751	-	0.022285719460495
pos_4769	1,5-anhydroglucitol	metab_4518	HMDB0002712;HMDB0304733	B(i)	C07326	147.0651	6.2391	pos	M+H-H2O	C6H12O5	54	0	-0.618238256523751	154-58-5	0.0057472143968615
pos_4771	2,6-dimethoxyphenol	metab_4520	HMDB0034158	B(i)	C10787	119.0493	6.2391	pos	M+H-2H2O	C8H10O3	56.9	0	0.7859246263961809	1991/10/1;91-10-1	0.0043496929862231
pos_4773	2-Oxobutyric acid	metab_4521	HMDB0000005	B(i)	C00109	85.029	6.2391	pos	M+H-H2O	C4H6O3	54	0	5.3747352996498	600-18-0	0.0070556465931902
pos_4782	Triphenylphosphine oxide	metab_4530	-	B(i)	-	279.0928	6.2235	pos	M+H	C18H15OP	80.1	0	-1.73750431493576	-	0.057726368842868
pos_4783	Lauramine oxide	metab_4531	-	B(i)	-	230.2476	6.2235	pos	M+H	C14H31NO	75.6	0	-0.918168095093164	-	0.0036014970148338
pos_4784	Jasmonic acid	metab_4532	HMDB0032797;LMFA02020001	B(i)	C08491	211.1327	6.2235	pos	M+H	C12H18O3	58.4	0	-0.623957884939915	6894-38-8;59366-47-1	0.015747682349407
pos_4795	Spb(16:1_2o)	metab_4542	-	B(i)	-	272.2581	6.2155	pos	M+H	C16H33NO2	73	0	-1.10097583123903	-	0.010428172291152
pos_4805	Shanzhiside methylester	metab_4552	-	B(i)	-	461.1589	6.2079	pos	M+CH3OH+Na	C17H26O11	37.7	0	-9.91815697319595	-	0.012699795087057
pos_4810	Idebenone	metab_4557	HMDB0253376	B(i)	-	339.2138	6.2079	pos	M+H	C19H30O5	35	0	-8.23134071486919	-	0.015758884813733
pos_4813	2,3-Dinor-11beta-prostaglandin F2alpha	metab_4559	-	B(i)	-	309.2054	6.2079	pos	M+H-H2O	C18H30O5	52.5	0	-1.80615531983251	-	0.0088384673949701
pos_4821	12-hydroxy-4,4-bisnor-4,8,11,13-podocarpatetraen-3-one	metab_4567	-	B(i)	-	229.1221	6.2079	pos	M+H	C15H16O2	35.9	0	-0.7956270458531479	-	0.0055062255630822
pos_4823	2-(3-methyloxan-4-yl)ethanol	metab_4569	-	B(i)	-	109.1015	6.2079	pos	M+H-2H2O	C8H16O2	55.3	0	2.2353056387871097	-	0.00509022011107
pos_4832	2-cyclohexyl-7-(4-fluoro-2-methoxyphenyl)-[1,2,4]triazolo[1,5-a]pyrimidine	metab_4578	-	B(i)	-	327.1586	6.2	pos	M+H	C18H19FN4O	73.8	0	-9.062983180085133	-	0.025617123840517
pos_4833	12-hydroxy-13-(hydroxymethyl)-3,5,7-trimethyl-2,4-tetradecadienedioic acid	metab_4579	-	B(i)	-	307.1893	6.2	pos	M+H-2H2O	C18H30O6	44.9	0	-3.20418271576623	-	0.0088896615958703
pos_4834	3,4-dimethyl-9-phenyl-7h-furo[2,3-f]chromen-7-one	metab_4580	-	B(i)	-	291.1013	6.2	pos	M+H	C19H14O3	45	0	-0.789259719778703	-	0.0088322074153447
pos_4837	7-Oxo-11-dodecenoic acid	metab_4583	LMFA01060182	B(i)	-	213.1484	6.2	pos	M+H	C12H20O3	54	0	-0.701301649941757	-	0.018238691402581
pos_4846	Azoxystrobin	metab_4592	HMDB0248818	B(i)	C18558	404.1235	6.192	pos	M+H	C22H17N3O5	93.9	0	-1.40172471835726	131860-33-8	0.0029731022731355
pos_4889	Cer(8:1_2O/5:0)	metab_4634	-	B(i)	-	244.1905	6.1678	pos	M+H	C13H25NO3	62.1	0	-0.7213118441295959	-	0.0093129440036071
pos_4894	N-Octyl-2-pyrrolidone	metab_4639	-	B(i)	-	198.1852	6.1678	pos	M+H	C12H23NO	57.3	0	-0.363724016101984	-	0.016340059805553
pos_4909	Lys-Thr	metab_4654	HMDB0028961	B(i)	-	248.1628	6.1598	pos	M+H	C10H21N3O4	58.3	0	9.26582414091714	97791-84-9	0.026989526402967
pos_4919	3,4-Dihydro-6,8-dihydroxy-3-(10-hydroxyundecyl)isocoumarin	metab_4664	-	B(i)	-	351.2137	6.1438	pos	M+H	C20H30O5	71.4	0	-8.37660616322441	-	0.011346155115301
pos_4926	Labdadien-15,16-olid-19-oic acid	metab_4671	-	B(i)	-	349.1982	6.1358	pos	M+H	C20H28O5	61.2	0	-7.90071489895041	-	0.0045807858617304
pos_4963	Formononetin	metab_4708	HMDB0005808;LMPK12050037	B(i)	C00858	269.0806	6.1198	pos	M+H	C16H12O4	77.7	0	-0.977925872381366	485-72-3	0.1154562152517
pos_4971	Disperse red 17	metab_4716	-	B(i)	-	362.1806	6.1119	pos	M+NH4	C17H20N4O4	60.7	0	-4.99890594839533	-	0.0093699276717879
pos_4977	2-(2-Butoxyethoxy)ethyl acetate	metab_4722	-	B(i)	-	205.1434	6.1119	pos	M+H	C10H20O4	36.8	0	-0.254826334197353	-	0.0066289711976871
pos_4983	Alpha-estradiol	metab_4728	HMDB0000429	B(i)	C02537	273.1846	6.1039	pos	M+H	C18H24O2	68	0	-1.11521754957539	57-91-0	0.015784502737789
pos_5001	Delta17-6-keto prostaglandin F1alpha	metab_4745	-	B(i)	-	369.2245	6.0873	pos	M+H	C20H32O6	42.6	0	-7.197676197075161	-	0.0045549290925045
pos_5018	Oridonin	metab_4762	HMDB0242516	B(i)	-	365.1931	6.0713	pos	M+H	C20H28O6	73.5	0	-7.53995123775169	-	0.0063204064243798
pos_5027	Mgdg(2:0/10:0)	metab_4770	-	B(i)	-	473.2322	6.0633	pos	M+Na	C21H38O10	40.1	0	-7.855203755623161	-	0.013029326983189
pos_5031	(2E,7E)-6-hydroxy-6-methyl-2-(4-methylpent-3-enyl)nona-2,7-dienedioic acid	metab_4774	-	B(i)	-	297.1671	6.0633	pos	M+H	C16H24O5	70.2	0	-8.77381595925318	-	0.0016609256977742
pos_5043	His-Thr-Lys	metab_4786	-	B(i)	-	367.2088	6.0473	pos	M+H-H2O	C16H28N6O5	48.1	0	-0.126022609169273	-	0.00098779384340296
pos_5065	4-Pentenoic acid	metab_4808	HMDB0031602;LMFA01030007	B(i)	-	101.0602	6.0313	pos	M+H	C5H8O2	45.1	0	4.63428964992904	591-80-0	0.0077031608816323
pos_5079	Enilconazole	metab_4821	HMDB0031794	B(i)	C18739	297.0553	6.0153	pos	M+H	C14H14Cl2N2O	87.3	0	-1.0943602630003	35554-44-0	0.24105567143981
pos_5085	Myrcene	metab_4827	HMDB0038169;LMPR0102010005	B(i)	C06074	137.1325	6.0153	pos	M+H	C10H16	41.4	0	-0.0531699643087487	123-35-3	0.018391845360081
pos_5102	Glu-His-Lys	metab_4844	-	B(i)	-	413.2113	5.9988	pos	M+H	C17H28N6O6	54.5	0	-7.35885738028333	-	0.01269940675042
pos_5104	1-(4-hydroxy-1-oxa-9-azaspiro[5.5]undecan-9-yl)-4-methylpentan-1-one	metab_4846	-	B(i)	-	270.2061	5.9988	pos	M+H	C15H27NO3	42.2	0	-1.00133833320711	-	0.0086174480982573
pos_5112	7-hydroxy-6-methoxydihydroflavonol	metab_4854	-	B(i)	-	287.0911	5.9908	pos	M+H	C16H14O5	80.7	0	-0.9786454806173271	-	0.029322613987299
pos_5118	5,5-dimethyl-3-morpholinocyclohex-2-en-1-one	metab_4860	-	B(i)	-	227.1752	5.9828	pos	M+NH4	C12H19NO2	39.1	0	-1.10596235472059	-	0.0047167928725619
pos_5135	Ly223982	metab_4877	-	B(i)	-	503.2059	5.9668	pos	M+H	C30H30O7	43.7	0	-1.1069401210556202	-	0.013354228192765
pos_5147	Ilicol	metab_4889	-	B(i)	-	221.1899	5.9668	pos	M+H-H2O	C15H26O2	39.7	0	-0.304220524498758	-	0.018260133104815
pos_5155	Cer(8:1_2O/3:0)	metab_4897	-	B(i)	-	216.1593	5.9588	pos	M+H	C11H21NO3	44.7	0	-0.485647023993809	-	0.0055236496580178
pos_5160	5-(6-methyl-7-oxooctyl)furan-2(5h)-one	metab_4902	-	B(i)	-	242.1748	5.9508	pos	M+NH4	C13H20O3	59.6	0	-1.15651084516126	-	0.025030654970604
pos_5168	4-Vinylguaiacol	metab_4910	HMDB0013744	B(i)	C17883	151.0754	5.9428	pos	M+H	C9H10O2	57.8	0	0.0831706715585926	7786-61-0	0.007409103962727
pos_5174	Abscisic acid	metab_4916	HMDB0035140;HMDB0036093	B(i)	C06082	247.1327	5.9348	pos	M+H-H2O	C15H20O4	81.3	0	-0.747916469192699	21293-29-8;7773-56-0	0.005466620269358
pos_5182	(3R)-8-hydroxy-3-(4-methoxyphenyl)-3,4-dihydroisochromen-1-one	metab_4924	-	B(i)	-	253.0857	5.9188	pos	M+H-H2O	C16H14O4	61	0	-0.918240458142025	-	0.011249317857487
pos_5191	Epicatechin	metab_4933	HMDB0001871;LMPK12020003	B(i)	C09727	291.0859	5.9108	pos	M+H	C15H14O6	43.3	0	-1.30921106916886	490-46-0	0.0042106985593203
pos_5194	4-Coumaric acid	metab_4936	HMDB0030677	B(i)	C06738	165.0546	5.9108	pos	M+H	C9H8O3	96.3	0	-0.222579955260813	4501-31-9	0.0063988235421042
pos_5196	Phenylacetic acid	metab_4938	HMDB0000209;PW_C000135	B(i)	C07086	119.0494	5.9108	pos	M+H-H2O	C8H8O2	84.6	0	1.5713504483645702	103-82-2	0.014076584735293
pos_5200	7-hydroxy-2,3-dihydrocyclopenta[c]chromen-4(1h)-one	metab_4942	-	B(i)	-	203.0702	5.9028	pos	M+H	C12H10O3	54.7	0	-0.369121436475611	-	0.027047524036146
pos_5201	7-hydroxy-3,5-dimethylisochromen-1-one	metab_4943	-	B(i)	-	191.0702	5.9028	pos	M+H	C11H10O3	48.4	0	-0.149885868113373	-	0.016580382172233
pos_5206	4-methylumbelliferyl-alpha-d-glucopyranoside	metab_4948	-	B(i)	-	339.1071	5.8948	pos	M+H	C16H18O8	76.5	0	-1.08998711342967	-	0.018484143976979
pos_5212	3-methylidene-4-[3-methyl-4-(4-methyl-5-oxooxolan-2-yl)but-2-enyl]oxolan-2-one	metab_4954	-	B(i)	-	265.1431	5.8868	pos	M+H	C15H20O4	69.5	0	-1.24488307265227	-	0.0017588026203706
pos_5228	1-(4-chlorophenyl)-3-(4-pyridin-2-ylpiperazine-1-carbonyl)pyrrolidin-2-one	metab_4970	-	B(i)	-	385.1464	5.8412	pos	M+H	C20H21ClN4O2	43.9	0	9.94660402858254	-	0.012439806767023
pos_5234	5-(Hydroxymethyl)-3-(1-hydroxy-4-methylpentyl)oxolan-2-one	metab_4976	-	B(i)	-	181.1222	5.8347	pos	M+H-2H2O	C11H20O4	51.9	0	-0.4137317323316029	-	0.01538679108147
pos_5235	Perillyl alcohol	metab_4977	HMDB0003634	B(i)	C02452	135.1169	5.8347	pos	M+H-H2O	C10H16O	70.9	0	0.2879690965316811	18457-55-1;536-59-4	0.015695125086663
pos_5240	5,7-dihydroxy-6-(3-hydroxy-3-methylbutyl)-3-(4-hydroxyphenyl)chromen-4-one	metab_4982	-	B(i)	-	357.1328	5.8136	pos	M+H	C20H20O6	46.4	0	-1.28639784421638	-	0.021144440819837
pos_5265	(E)-2-Undecenedioic Acid	metab_5007	-	B(i)	-	215.1276	5.7356	pos	M+H	C11H18O4	46.5	0	-0.655457085107197	-	0.046830368293973
pos_5270	Crotonic acid	metab_5012	HMDB0010720;LMFA01030195	B(i)	C01771	87.0446	5.7356	pos	M+H	C4H6O2	92.9	0	6.480913123953179	3724-65-0	0.016341075134009
pos_5281	Aceclidine	metab_5023	-	B(i)	-	202.1437	5.6897	pos	M+CH3OH+H	C9H15NO2	46.9	0	-0.609180861309596	-	0.018693986867997
pos_5292	Schizantherin E	metab_5034	-	B(i)	-	539.2273	5.6671	pos	M+H	C30H34O9	44.7	0	-0.502334899945333	-	0.00036479111350185
pos_5309	Ticlopidine	metab_5051	HMDB0014353;PW_C008752	B(i)	C07140	228.042	5.621	pos	M+H-2H2O	C14H14ClNS	52.9	0	8.81048271983388	55142-85-3	0.0040105386518754
pos_5320	(2,3-Dimethyloxirane-2,3-diyl)bis((4-hydroxy-3-methoxyphenyl)methanone)	metab_5062	-	B(i)	-	373.1277	5.5945	pos	M+H	C20H20O7	45.5	0	-1.2447600694051395	-	0.0038640501873845
pos_5322	Secosterigmatocystin	metab_5064	-	B(i)	-	417.1175	5.579	pos	M+CH3OH+Na	C18H18O8	61.8	0	5.3864516057259	-	0.015579514938156
pos_5335	4,6-dihydroxy-3-(1-hydroxyethyl)-5-methoxy-3H-2-benzofuran-1-one	metab_5077	-	B(i)	-	223.0598	5.5445	pos	M+H-H2O	C11H12O6	62.9	0	-1.3407732409232902	-	0.010609868559057
pos_5353	3-[2-(beta-D-Allopyranosyloxy)phenyl]propanoic acid	metab_5094	-	B(i)	-	311.112	5.5129	pos	M+H-H2O	C15H20O8	43.1	0	-1.6213934969946	-	0.0055285471979958
pos_5356	Methyl 1-naphthoate	metab_5097	-	B(i)	-	187.0753	5.5129	pos	M+H	C12H10O2	66.2	0	-0.447959910388708	-	0.021679657137243
pos_5367	Achalensolide	metab_5108	-	B(i)	-	247.1327	5.497	pos	M+H	C15H18O3	72.7	0	-0.856472334596557	-	0.0046195281395188
pos_5369	2-Propenal, 3-(1,3-benzodioxol-5-yl)-	metab_5110	-	B(i)	-	177.0546	5.497	pos	M+H	C10H8O3	51.7	0	-0.158751685209124	-	0.018086371548945
pos_5371	Hydroxytyrosol	metab_5112	HMDB0005784	B(i)	-	119.0494	5.497	pos	M+H-2H2O	C8H10O3	76.1	0	1.4523259972208202	10597-60-1	0.0077522235528285
pos_5383	Swertiamaroside	metab_5124	-	B(i)	-	339.1071	5.4623	pos	M+H-2H2O	C16H22O10	58.5	0	-1.0500785412246	-	0.0041662154641473
pos_5391	(9Z,12Z)-7,8,16-trihydroxyoctadeca-9,12-dienoic acid	metab_5132	-	B(i)	-	333.2013	5.4428	pos	M+Na-H2O	C18H32O5	59.4	0	-8.675033451256349	-	0.0068121221771095
pos_5406	N-(2-phenylethyl)acetamide	metab_5147	HMDB0255222	B(i)	C06746	164.107	5.3826	pos	M+H	C10H13NO	51.2	0	-0.178679265112117	-	0.031959980807209
pos_5428	5-hydroxymethyl-2-furaldehyde	metab_5168	HMDB0034355	B(i)	C11101	109.0287	5.2989	pos	M+H-H2O	C6H6O3	76.3	0	2.62069254881561	67-47-0	0.0070999869811448
pos_5435	Damascenone	metab_5175	HMDB0013804	B(i)	-	191.143	5.2714	pos	M+H	C13H18O	39.6	0	-0.411158662167131	23696-85-7	0.009708786265602
pos_5438	Arg-Gln-Arg	metab_5178	-	B(i)	-	481.2582	5.2644	pos	M+Na	C17H34N10O5	58.2	0	-5.27905033111104	-	0.0016577039620213
pos_5443	3-Hydroxy-4-(beta-D-mannopyranosyloxy)benzyl 4-hydroxy-3,5-dimethoxybenzoate	metab_5183	-	B(i)	-	500.1761	5.2504	pos	M+NH4	C22H26O12	53	0	-0.29346098196083603	-	0.030682078519038
pos_5444	Tetrangomycin	metab_5184	-	B(i)	C12396	355.1172	5.2504	pos	M+CH3OH+H	C19H14O5	65.4	0	-1.3529707592211202	7351/8/8	0.01132075175052
pos_5459	3-(2,3-dihydroxypropyl)-6,8-dihydroxyisochromen-1-one	metab_5198	-	B(i)	-	235.0599	5.1562	pos	M+H-H2O	C12H12O6	57.2	0	-0.627409597583417	-	0.05249621252737
pos_5464	Alpha-pinene oxide	metab_5203	HMDB0003667	B(i)	C02759	135.1169	5.1231	pos	M+H-H2O	C10H16O	46.3	0	0.397084820949549	1686-14-2	0.029583632751407
pos_5465	2,5-dihydroxybenzaldehyde	metab_5204	HMDB0004062	B(i)	C05585	121.0286	5.1181	pos	M+H-H2O	C7H6O3	62.8	0	1.50098569196637	1194-98-5	0.0038785302228467
pos_5475	Diethyleneglycol diacetate	metab_5214	-	B(i)	-	191.0913	5.0811	pos	M+H	C8H14O5	49.7	0	-0.586889880267834	-	0.030547823751507
pos_5476	Vanillyl alcohol	metab_5215	HMDB0032012	B(i)	C06317	155.0702	5.0811	pos	M+H	C8H10O3	85	0	-0.40495024978615096	498-00-0	0.018862239696911
pos_5478	6-pentyl-2h-pyran-2-one	metab_5216	HMDB0031085	B(i)	-	184.1332	5.0731	pos	M+NH4	C10H14O2	36.4	0	-0.23224766081336495	27593-23-3	0.013531091896512
pos_5485	Sb-674042	metab_5223	-	B(i)	-	449.1438	5.0225	pos	M+H	C24H21FN4O2S	68.4	0	-0.8326876940691741	-	0.025699684148962
pos_5489	2-methylcyclohexan-1,3-dione	metab_5227	-	B(i)	-	109.0651	5.0225	pos	M+H-H2O	C7H10O2	43.8	0	2.70801083846906	-	0.0040446837912749
pos_5495	Trypacidin	metab_5233	-	B(i)	-	345.0964	5.0065	pos	M+H	C18H16O7	45.5	0	-1.39443234630833	-	0.0060788356943687
pos_5496	Ethyl 2-[4-(5-nitropyridin-2-yl)piperazino]acetate	metab_5234	-	B(i)	-	333.0965	5.0065	pos	M+K	C13H18N4O4	35.7	0	1.87121128655848	-	0.012600325528062
pos_5499	Benzoylformic acid	metab_5237	HMDB0001587	B(i)	C02137	151.0389	5.0065	pos	M+H	C8H6O3	45.4	0	-0.753982980460016	611-73-4	0.0036988904353079
pos_5510	Jasmone	metab_5248	HMDB0035601	B(i)	C08490	165.1274	4.9601	pos	M+H	C11H16O	51.8	0	-0.217804741298892	488-10-8	0.019418615443692
pos_5512	Streptonigrin	metab_5250	HMDB0258512	B(i)	C02081	507.1471	4.9461	pos	M+H	C25H22N4O8	75.6	0	-7.85790913163247	3930-19-6	0.028605137915592
pos_5516	2,3-butanedione	metab_5254	HMDB0003407;LMFA12000012	B(i)	C00741	173.0809	4.9391	pos	2M+H	C4H6O2	37.9	0	0.652520996249927	431-03-8	0.017251487755586
pos_5523	2,5-Dimethoxy-4-methylamphetamine	metab_5261	HMDB0245501	B(i)	-	210.1487	4.9029	pos	M+H	C12H19NO2	69.9	0	-0.5249074363458199	-	0.016495057458886
pos_5533	3-phenoxyphenol	metab_5271	-	B(i)	-	187.0753	4.8834	pos	M+H	C12H10O2	54.9	0	-0.387440176897288	-	0.0077993600867611
pos_5554	5,7-dimethylpyrido[2,3-d]pyrimidin-4(3H)-one	metab_5292	-	B(i)	-	176.0831	4.7723	pos	M+H	C9H9N3O	56.4	0	7.172427217962801	-	0.018177602402091
pos_5557	3,4,5-Trimethoxycinnamyl alcohol	metab_5295	-	B(i)	-	207.1015	4.7643	pos	M+H-H2O	C12H16O4	82.2	0	-0.3691176222159221	-	0.0056196553741402
pos_5559	(1-heptan-2-yl-2-methylindol-3-yl)-naphthalen-1-ylmethanone	metab_5297	-	B(i)	-	401.2615	4.7564	pos	M+NH4	C27H29NO	55.4	0	7.18820455111045	-	0.010309430344664
pos_5569	(+)-columbianetin acetate	metab_5307	-	B(i)	-	343.1172	4.7009	pos	M+CH3OH+Na	C16H16O5	93.6	0	7.136168259592751	-	0.014338306557171
pos_5574	Mellein	metab_5312	HMDB0301747	B(i)	-	161.0597	4.6848	pos	M+H-H2O	C10H10O3	78	0	-0.262519758127707	480-33-1	0.016438994137519
pos_5581	Scopoletin	metab_5319	HMDB0034344	B(i)	C01752	193.0495	4.6522	pos	M+H	C10H8O4	89.3	0	-0.182457548852101	92-61-5	0.032205080610984
pos_5592	5,6-Dimethoxyisobenzofuran-1(3H)-one	metab_5330	-	B(i)	-	389.1226	4.6202	pos	2M+H	C10H10O4	37.4	0	-1.17779930708604	-	0.019219356999501
pos_5597	Ethyl 3-(n-butylacetamido)propionate	metab_5335	HMDB0246904	B(i)	C18830	233.1858	4.6123	pos	M+NH4	C11H21NO3	54.6	0	-0.769866954050839	52304-36-6	0.0053952027624113
pos_5607	3-[(E)-prop-1-enyl]pentanedioic acid	metab_5345	-	B(i)	-	173.0809	4.6043	pos	M+H	C8H12O4	38.1	0	0.156931409395522	-	0.025417498233919
pos_5611	3-(3-ethylbenzimidazol-5-yl)-5-(3-fluorophenyl)-1,2,4-oxadiazole	metab_5349	-	B(i)	-	309.1177	4.5963	pos	M+H	C17H13FN4O	52.9	0	9.97203490222356	-	0.010916827932887
pos_5623	6-(4-methoxyphenyl)pyrimidine-2,4-diamine	metab_5361	-	B(i)	-	234.1334	4.5414	pos	M+NH4	C11H12N4O	87.7	0	-6.9153354432282805	-	0.02519700884372
pos_5630	Limonene oxide	metab_5368	HMDB0035158	B(i)	C07271	153.1274	4.5093	pos	M+H	C10H16O	44.6	0	-0.208239148835661	1195-92-2	0.011741440693413
pos_5640	Senkyunolide F	metab_5378	-	B(i)	-	189.091	4.4853	pos	M+H-H2O	C12H14O3	37.5	0	-0.188703883571984	-	0.014147260393089
pos_5641	1-methylnaphthalene	metab_5379	HMDB0032860	B(i)	C14082	143.0855	4.4853	pos	M+H	C11H10	57.2	0	-0.0148207107013773	90-12-0	0.0058543431844131
pos_5642	Kojic acid	metab_5380	HMDB0032923	B(i)	C14516	125.0235	4.4853	pos	M+H-H2O	C6H6O4	58.4	0	1.08415130166994	501-30-4	0.011321821227291
pos_5650	5-hydroxy-7-(hydroxymethyl)-2-methyl-2-(5-oxooxolan-2-yl)-3h-chromen-4-one	metab_5388	-	B(i)	-	293.1016	4.4773	pos	M+H	C15H16O6	37.8	0	-1.3130854136862	-	0.0096522714463047
pos_5653	2-Naphthoxyacetic Acid	metab_5391	HMDB0032706	B(i)	C18750	203.0702	4.4773	pos	M+H	C12H10O3	57	0	-0.5179017162141649	120-23-0	0.0079387908351089
pos_5654	4-Methoxy-1-Naphthaldehyde	metab_5392	HMDB0246489	B(i)	-	187.0753	4.4773	pos	M+H	C12H10O2	69.1	0	-0.364944456964114	-	0.0062212136898283
pos_5656	2-phenylphenol	metab_5394	HMDB0032582	B(i)	C02499	171.0803	4.4773	pos	M+H	C12H10O	83.1	0	-0.6862121103665041	90-43-7	0.010274759456057
pos_5657	4-Methylcoumarin	metab_5395	HMDB0246508	B(i)	-	161.0596	4.4773	pos	M+H	C10H8O2	85.9	0	-0.351927415545308	-	0.011906726745437
pos_5658	3-hydroxy-5-phenylpentanoic acid	metab_5396	HMDB0031517	B(i)	-	159.0804	4.4773	pos	M+H-2H2O	C11H14O3	55.5	0	-0.157880995543	21080-41-1	0.0093093625998269
pos_5670	7-Hydroxy-3-(hydroxymethyl)-5-methylisochromen-1-one	metab_5408	-	B(i)	-	207.0651	4.4394	pos	M+H	C11H10O4	55	0	-0.185397688111399	-	0.041938213953056
pos_5677	Clemaphenol A	metab_5415	-	B(i)	C17808	341.138	4.4147	pos	M+H-H2O	C20H22O6	64.3	0	-0.8878038531609079	-	0.011061473005594
pos_5684	4-Hydroxybenzaldehyde	metab_5422	HMDB0011718	B(i)	C00633	105.0339	4.4012	pos	M+H-H2O	C7H6O2	91	0	3.39342052178127	123-08-0	0.007245212380026
pos_5687	Dihydrocarvone	metab_5425	HMDB0036079	B(i)	C18018	153.1274	4.3802	pos	M+H	C10H16O	73.8	0	-0.17881960482430898	7764-50-3	0.033561184890615
pos_5692	Indole-3-acetamide	metab_5430	HMDB0029739	B(i)	C02693	175.0866	4.3521	pos	M+H	C10H10N2O	93.1	0	-0.212290027187589	879-37-8	0.015915688308257
pos_5701	P-Mentha-1,3,8-triene	metab_5439	HMDB0037013	B(i)	-	135.1169	4.3334	pos	M+H	C10H14	55.3	0	0.447467397716974	18368-95-1	0.016780423062327
pos_5703	Beta-hydroxyisovaleric acid	metab_5441	HMDB0000754	B(i)	-	101.0602	4.3284	pos	M+H-H2O	C5H10O3	83.3	0	4.04521576063708	625-08-1	0.02842469206282
pos_5707	Anisole	metab_5445	HMDB0033895	B(i)	C01403	109.0652	4.2968	pos	M+H	C7H8O	53.8	0	3.44754471699907	100-66-3	0.01394908512239
pos_5711	2-methoxy-4,5-methylenedioxybenzaldehyde	metab_5449	-	B(i)	-	181.0495	4.2918	pos	M+H	C9H8O4	42.6	0	-0.343765127271432	-	0.0071967873818882
pos_5713	Epidihydrophaseic acid	metab_5451	HMDB0038661	B(i)	-	265.1432	4.2867	pos	M+H-H2O	C15H22O5	79.3	0	-0.9385038752154632	60102-38-7	0.019978066267147
pos_5723	(7'R)-(+)-Lyoniresinol 9'-glucoside	metab_5461	HMDB0038922	B(i)	-	600.2649	4.2457	pos	M+NH4	C28H38O13	89.6	0	-0.300034183184322	87585-32-8	0.0054278006325994
pos_5729	Vulpinic acid	metab_5467	-	B(i)	-	323.0911	4.2216	pos	M+H	C19H14O5	37.7	0	-1.01616470622228	-	0.002464027008585
pos_5747	Genistein	metab_5485	HMDB0003217;LMPK12050218	B(i)	C06563	271.0598	4.16	pos	M+H	C15H10O5	91.3	0	-1.1914232480143798	446-72-0	0.024017300832597
pos_5758	Methyl 4-methyl-6-oxopyran-2-carboxylate	metab_5496	-	B(i)	-	169.0495	4.1365	pos	M+H	C8H8O4	53.5	0	-0.26203123626522	-	0.0080277014158745
pos_5759	Pyrogallol	metab_5497	HMDB0013674	B(i)	C01108	109.0288	4.1365	pos	M+H-H2O	C6H6O3	82.7	0	2.82757695007271	87-66-1	0.010086359495915
pos_5769	(E)-2-(4-methylpent-3-enyl)-6-oxohept-2-enoic acid	metab_5507	-	B(i)	-	207.1379	4.1125	pos	M+H-H2O	C13H20O3	69.4	0	-0.377361643766024	-	0.0043291839595193
pos_5774	2-(2-fluorophenyl)-N-(2-pyridin-3-ylpyrimidin-5-yl)acetamide	metab_5512	-	B(i)	-	309.118	4.1045	pos	M+H	C17H13FN4O	76.8	0	10.833212809577804	-	0.011997819689905
pos_5775	Dihydrocaffeic acid	metab_5513	HMDB0000423	B(i)	C10447	183.0652	4.1045	pos	M+H	C9H10O4	70.9	0	0.0137801602718894	1078-61-1	0.008129741273695
pos_5787	2-Pentanyl 6-O-beta-D-glucopyranosyl-beta-D-glucopyranoside	metab_5525	-	B(i)	-	430.2281	4.0575	pos	M+NH4	C17H32O11	55.3	0	-0.5694837929389	-	0.043237423082067
pos_5788	2-{2-[(4-fluoro-1-methyl-1h-indazol-3-yl)amino]-2-oxoethoxy}acetic acid	metab_5526	-	B(i)	-	282.0889	4.0495	pos	M+H	C12H12FN3O4	42.4	0	1.44932601071105	-	0.021942406556921
pos_5791	1,4-bis(4-hydroxy-3-methoxyphenyl)-2,3-dimethylbut-2-ene-1,4-dione	metab_5529	-	B(i)	-	357.1329	4.0415	pos	M+H	C20H20O6	43.5	0	-0.963855760361772	-	0.0079904181182027
pos_5792	7-[(E)-3-methyl-4-(4-methyl-5-oxo-2H-furan-2-yl)but-2-enoxy]chromen-2-one	metab_5530	-	B(i)	-	327.1224	4.0415	pos	M+H	C19H18O5	43	0	-1.02642006666667	-	0.021457673029918
pos_5793	2-hydroxy-3-methoxybenzyl alcohol	metab_5531	-	B(i)	-	137.0597	4.0415	pos	M+H-H2O	C8H10O3	45.9	0	0.156378387300666	-	0.0093044520643958
pos_5799	1,3-diphenylguanidine	metab_5537	-	B(i)	-	212.1181	4.0103	pos	M+H	C13H13N3	91.6	0	-0.542907521325927	-	0.012957218878668
pos_5813	Gln-Arg-Arg	metab_5551	-	B(i)	-	476.3061	3.9683	pos	M+NH4	C17H34N10O5	72.9	0	2.08873123343789	-	0.0019351457797146
pos_5816	Octopamine	metab_5554	HMDB0004825	B(i)	C04227	136.0757	3.9557	pos	M+H-H2O	C8H11NO2	49.7	0	0.18783892342067304	104-14-3	0.0095996878848037
pos_5819	2-{[4-methyl-5-(2-naphthyl)-4H-1,2,4-triazol-3-yl]sulfanyl}-N-phenylacetamide	metab_5557	-	B(i)	-	392.155	3.9292	pos	M+NH4	C21H18N4OS	50.3	0	2.76835790420281	-	0.023347222883741
pos_5820	Massarilactone B	metab_5558	-	B(i)	-	227.0913	3.9242	pos	M+H	C11H14O5	43.3	0	-0.5750883970204871	-	0.015685493035135
pos_5821	3,4-Dimethoxyphenyl-D-glucopyranoside	metab_5559	-	B(i)	-	317.1204	3.9101	pos	M+H	C14H20O8	38.8	0	-8.59982089033704	-	0.0068247139013918
pos_5828	8-O-Acetylharpagide	metab_5566	-	B(i)	-	424.1808	3.8791	pos	M+NH4	C17H26O11	76.6	0	-1.20660312374704	-	0.035767789941797
pos_5834	(7E)-2-acetyl-2,3,4,5-tetrahydrooxonine-6,9-dione	metab_5572	-	B(i)	-	197.0808	3.8571	pos	M+H	C10H12O4	43.8	0	0.0588087056597453	-	0.0084352806674678
pos_5840	Atratone	metab_5578	HMDB0248713	B(i)	C19098	212.1505	3.8411	pos	M+H	C9H17N5O	80.5	0	-0.453485806039216	-	0.005292331683664
pos_5844	2-hydroxyatrazine	metab_5582	HMDB0062766	B(i)	C06552	198.1349	3.8331	pos	M+H	C8H15N5O	92.5	0	-0.0402817414920363	2163-68-0	0.014674225459209
pos_5851	Methyl 4-hydroxycinnamate	metab_5589	HMDB0302074	B(i)	-	179.0702	3.8091	pos	M+H	C10H10O3	86.7	0	-0.288193894374282	-	0.0098980696799285
pos_5864	Gibepyrone D	metab_5602	-	B(i)	-	177.0546	3.7611	pos	M+H-H2O	C10H10O4	52	0	-0.12904900221110602	-	0.031579548788167
pos_5881	Swainsonine	metab_5619	-	B(i)	C10173	174.1125	3.7076	pos	M+H	C8H15NO3	60.2	0	-0.0264757914346678	72741-87-8	0.0012958085280896
pos_5894	Fraxetin	metab_5632	-	B(i)	C09265	209.0444	3.6516	pos	M+H	C10H8O5	98	0	-0.4178967861619961	574-84-5	0.0014467283269147
pos_5903	7,8-dimethoxycoumarin	metab_5641	-	B(i)	-	207.0651	3.6356	pos	M+H	C11H10O4	56.1	0	-0.401986796683859	-	0.0098626698074182
pos_5905	2-((2h-pyrazolo[3,4-d]pyrimidin-4-yl)amino)ethanol	metab_5643	-	B(i)	-	180.0866	3.6356	pos	M+H	C7H9N5O	44.6	0	-7.659739934049902	-	0.031873502951088
pos_5923	Ethyl syringate	metab_5661	-	B(i)	-	227.0913	3.5956	pos	M+H	C11H14O5	73.7	0	-0.662719505535306	-	0.011814521187092
pos_5928	Glu-Leu	metab_5666	HMDB0028823	B(i)	-	261.1442	3.5716	pos	M+H	C11H20N2O5	86.7	0	-1.2014225735371598	5969-52-8	0.0054218223247164
pos_5929	Cis-mulberroside a	metab_5667	HMDB0031726	B(i)	-	591.1684	3.5636	pos	M+Na	C26H32O14	74.1	0	-0.0694982576803987	166734-06-1	0.070961935543632
pos_5945	Sinapyl Alcohol	metab_5683	HMDB0013070	B(i)	C02325	211.0964	3.5236	pos	M+H	C11H14O4	62.6	0	-0.25423432782084804	537-33-7	0.0082822669352404
pos_5947	2-phenylpropionic acid	metab_5685	HMDB0011743	B(i)	-	133.0649	3.5236	pos	M+H-H2O	C9H10O2	81.5	0	0.47494304502195	492-37-5	0.0050717671415485
pos_5960	N-(3-bromo-5-methyl-2-pyridinyl)-4-pentylbenzenesulfonamide	metab_5697	-	B(i)	-	397.0583	3.4836	pos	M+H	C17H21BrN2O2S	37.1	0	0.8515970763700459	-	0.03586359133969
pos_5971	2-cyano-3-(4-pyridyl)acrylamide	metab_5708	-	B(i)	-	206.0923	3.4756	pos	M+CH3OH+H	C9H7N3O	97.2	0	-0.3385226388669989	-	0.017332833655767
pos_5975	Peg n7	metab_5712	-	B(i)	-	344.2274	3.4516	pos	M+NH4	C14H30O8	93.9	0	-1.47451960758726	-	0.036744118901881
pos_5994	3-hydroxy-1-(4-hydroxyphenyl)propan-1-one	metab_5731	HMDB0040645	B(i)	-	167.0702	3.4036	pos	M+H	C9H10O3	68.7	0	-0.24721108672256695	53170-93-7	0.013235136057301
pos_5998	Homovanillic acid	metab_5735	HMDB0000118;PW_C000074	B(i)	C05582	183.0652	3.3876	pos	M+H	C9H10O4	69.5	0	-0.12398500647729302	306-08-1	0.015987865926671
pos_6008	7-Hydroxy-2-oxo-2H-chromen-8-yl beta-D-allopyranoside	metab_5745	-	B(i)	-	341.0858	3.3636	pos	M+H	C15H16O9	81.6	0	-2.71676320941026	-	0.02747207264116
pos_6021	4-Acetylphenyl 6-O-beta-D-lyxopyranosyl-beta-D-mannopyranoside	metab_5758	-	B(i)	-	431.1518	3.3161	pos	M+H	C19H26O11	54	0	-6.933671859022992	-	0.024814549978188
pos_6032	Indole	metab_5768	HMDB0000738	B(i)	C00463	118.0654	3.3161	pos	M+H	C8H7N	82	0	1.94229251483929	120-72-9	0.0066393991938756
pos_6033	Benzamide	metab_5769	HMDB0004461	B(i)	C09815	104.0499	3.3161	pos	M+H-H2O	C7H7NO	37.3	0	3.29455451574061	55-21-0	0.095568293186193
pos_6038	6-ethyl-4-oxo-2-sulfanylidene-1H-pyrimidine-5-carbonitrile	metab_5774	-	B(i)	-	182.0366	3.3084	pos	M+H	C7H7N3OS	35.2	0	-9.00041629649985	-	0.043345960954744
pos_6042	Citropten	metab_5778	HMDB0032952	B(i)	-	207.0649	3.3005	pos	M+H	C11H10O4	54.3	0	-1.56146931375303	487-06-9	0.078660758514255
pos_6050	L-Tryptophan	metab_5786	HMDB0000929;PW_C000741	B(i)	C00078	205.097	3.2685	pos	M+H	C11H12N2O2	95	0	-0.595713216193487	73-22-3	0.013785548182956
pos_6052	1-methyl-2-pyrrolidinone	metab_5788	HMDB0002039	B(i)	C11118	117.1025	3.2606	pos	M+NH4	C5H9NO	55.1	0	2.52207268134869	872-50-4	0.0098950392064403
pos_6058	2-benzylsuccinic acid	metab_5794	-	B(i)	-	173.0598	3.2371	pos	M+H-2H2O	C11H12O4	60.5	0	0.21813181908964605	-	0.03352386462133
pos_6062	2-(carboxymethoxy)-4-methoxybenzoic acid	metab_5798	-	B(i)	-	209.0444	3.222	pos	M+H-H2O	C10H10O6	51.3	0	-0.37598777023310703	-	0.017572655356255
pos_6066	3,4-Dihydroxybenzaldehyde	metab_5802	HMDB0059965	B(i)	C16700	139.039	3.206	pos	M+H	C7H6O3	45.3	0	0.0601842769916781	139-85-5	0.017723843325673
pos_6068	Darendoside a	metab_5804	-	B(i)	-	433.1674	3.198	pos	M+H	C19H28O11	50.5	0	-6.99293301814394	-	0.018226615313838
pos_6076	Ceplignan	metab_5812	-	B(i)	-	347.1121	3.19	pos	M+H	C18H18O7	89.2	0	-1.23510244006376	-	0.030091626026672
pos_6080	Caesalpin j	metab_5816	-	B(i)	-	317.1015	3.19	pos	M+H	C17H16O6	50.7	0	-1.35129791062578	-	0.0092925257131637
pos_6082	3,4',5-Trihydroxybibenzyl-2-carboxylic acid	metab_5818	-	B(i)	-	297.0754	3.19	pos	M+Na	C15H14O5	37.9	0	7.56863736338886	-	0.019571301315618
pos_6083	Lotaustralin	metab_5819	HMDB0033865	B(i)	C08334	262.1283	3.19	pos	M+H	C11H19NO6	60.1	0	-0.724454117946224	534-67-8	0.0030150663490539
pos_6084	5,7-dihydroxy-4-methylcoumarin	metab_5820	-	B(i)	-	193.0495	3.19	pos	M+H	C10H8O4	70.6	0	-0.190784220132487	-	0.015545411183439
pos_6085	2-Methoxybenzaldehyde	metab_5821	HMDB0033766	B(i)	-	137.0597	3.19	pos	M+H	C8H8O2	35.9	0	0.0816302311087464	135-02-4	0.0041371979417896
pos_6086	Benzoic aldehyde	metab_5822	HMDB0006115	B(i)	C00261	107.0495	3.19	pos	M+H	C7H6O	86.9	0	3.66431167547982	100-52-7	0.010889502490696
pos_6089	7-methoxycoumarin	metab_5824	HMDB0029758	B(i)	C09268	177.0546	3.174	pos	M+H	C10H8O3	37.7	0	-0.220040631253559	531-59-9	0.012400919659849
pos_6090	Methyl 2-[[2-(4-methoxyphenyl)imidazo[1,2-a]pyrazin-3-yl]amino]benzoate	metab_5825	-	B(i)	-	375.1435	3.1661	pos	M+H	C21H18N4O3	51.3	0	-4.58476481118236	-	0.010033455064283
pos_6092	Coumarin	metab_5827	HMDB0001218	B(i)	C05851	179.0702	3.1661	pos	M+CH3OH+H	C9H6O2	65.4	0	-0.489656684641919	91-64-5	0.011355524766567
pos_6094	Teucrin A	metab_5829	-	B(i)	-	345.1327	3.1585	pos	M+H	C19H20O6	36.3	0	-1.58036909989116	-	0.0071933995447411
pos_6099	5'-deoxy-5'-methylthioadenosine	metab_5834	HMDB0001173	B(i)	C00170	298.0965	3.1505	pos	M+H	C11H15N5O3S	93.3	0	-1.2033554036693002	2457-80-9	0.033291891979044
pos_6122	Tetramethylscutellarein	metab_5857	HMDB0030575	B(i)	C14472	375.1434	3.0429	pos	M+CH3OH+H	C19H18O6	69.2	0	-1.3448341968534498	1168-42-9	0.0091125483710568
pos_6123	Dimethyl 2,4-bis(4-hydroxyphenyl)cyclobutane-1,3-dicarboxylate	metab_5858	-	B(i)	-	357.1329	3.0429	pos	M+H	C20H20O6	47.9	0	-1.0647105972556998	-	0.045707464104092
pos_6146	Asp-Tyr-Gln	metab_5880	-	B(i)	-	466.1916	2.9794	pos	M+ACN+H	C18H24N4O8	36.3	0	-3.9551034625045096	-	0.0081844969893535
pos_6148	N-[(2-fluorophenyl)methyl]-4-(5-methyl-1,3,4-oxadiazol-2-yl)phthalazin-1-amine	metab_5882	-	B(i)	-	336.1285	2.9714	pos	M+H	C18H14FN5O	48.3	0	8.795684495688329	-	0.019562827546196
pos_6158	3-(3-hydroxyphenyl)propanoic acid	metab_5892	HMDB0000375	B(i)	C11457	167.0702	2.9474	pos	M+H	C9H10O3	57.1	0	-0.208857660382285	621-54-5	0.020096692063232
pos_6159	Asn-Asn-Ile	metab_5893	-	B(i)	-	360.1899	2.9394	pos	M+H	C14H25N5O6	47.6	0	6.086796915137651	-	0.0075729845380144
pos_6167	N'-(benzoyloxy)-2-methyl-5-(trifluoromethyl)-1,3-oxazole-4-carboximidamide	metab_5901	-	B(i)	-	355.0996	2.9074	pos	M+ACN+H	C13H10F3N3O3	80.2	0	-5.12480518829443	-	0.039522543999143
pos_6169	Gentisic acid	metab_5903	HMDB0000152	B(i)	C00628	155.0339	2.9074	pos	M+H	C7H6O4	81.8	0	-0.148251206973466	490-79-9	0.003865516095819
pos_6174	Thymine	metab_5908	HMDB0000262;HMDB0010337;HMDB0000262;PW_C000179	B(i)	C00178	127.0503	2.8994	pos	M+H	C5H6N2O2	64	0	0.77259761245877	65-71-4	0.0027875966822779
pos_6179	2-methyl-5-propionylfuran	metab_5913	-	B(i)	-	156.1019	2.8834	pos	M+NH4	C8H10O2	49.5	0	-0.104293511965073	-	0.0028626412099444
pos_6181	N-Acetyldopamine	metab_5915	HMDB0041943	B(i)	-	196.0968	2.8754	pos	M+H	C10H13NO3	66.5	0	-0.0637099313359508	2494-12-4	0.0062351222733176
pos_6182	N-Isovaleroylglycine	metab_5916	HMDB0000678	B(i)	-	160.0968	2.8754	pos	M+H	C7H13NO3	42.2	0	-0.0703263809136207	16284-60-9	0.012317072826773
pos_6183	Delta-Valerolactam	metab_5917	HMDB0011749	B(i)	-	100.0762	2.8754	pos	M+H	C5H9NO	55.4	0	4.78787208502495	675-20-7	0.0016917641878766
pos_6193	Teukotschyn	metab_5927	-	B(i)	-	363.1807	2.8273	pos	M+H	C20H26O6	85.2	0	1.29961365939668	-	0.0086334094499726
pos_6197	L-Phenylalanine	metab_5931	HMDB0000159;PW_C000104	B(i)	C00079	166.0863	2.8273	pos	M+H	C9H11NO2	82.7	0	0.0533175539691789	63-91-2	0.0050137430129528
pos_6199	3-Acetyl-2,5-dimethylfuran	metab_5932	HMDB0029563	B(i)	-	103.0546	2.8273	pos	M+H-2H2O	C8H10O2	61.4	0	3.0633532001571	10599-70-9	0.03975261865879
pos_6209	N6-methyl-2'-deoxyadenosine	metab_5941	HMDB0255300	B(i)	C03795	266.1238	2.8193	pos	M+H	C11H15N5O3	72.4	0	-3.57438246743339	2002-35-9	0.008700171609153
pos_6211	2-aminooctanedioic acid	metab_5943	-	B(i)	-	190.1073	2.8193	pos	M+H	C8H15NO4	65.4	0	-0.36923989474005	-	0.022341606082408
pos_6214	Isovanillic acid	metab_5946	HMDB0060003	B(i)	-	169.0496	2.8193	pos	M+H	C8H8O4	83.2	0	0.175079989250854	-	0.0031784585381682
pos_6216	6-methyl-2-oxo-1H-pyridine-3-carboxylic acid	metab_5948	-	B(i)	-	154.0498	2.8193	pos	M+H	C7H7NO3	41.4	0	-0.150634677162534	-	0.063688371596537
pos_6232	Sq 22536	metab_5964	HMDB0244787	B(i)	-	206.103	2.8113	pos	M+H	C9H11N5O	57.1	0	-3.03271253545843	-	0.0096122023674449
pos_6235	2-methylbenzoic acid	metab_5967	HMDB0002340	B(i)	C07215	137.0597	2.8034	pos	M+H	C8H8O2	67.5	0	-0.195149434923891	118-90-1	0.0049561027311763
pos_6258	Methyl 3-(3,5-difluorophenyl)-4-oxo-2-piperidin-1-ylquinazoline-7-carboxylate	metab_5990	-	B(i)	-	400.1458	2.7557	pos	M+H	C21H19F2N3O3	74.5	0	-2.38961569386754	-	0.04492615953069
pos_6275	Isoguanosine	metab_6007	-	B(i)	C08432	284.0986	2.6334	pos	M+H	C10H13N5O5	69.4	0	-1.2509724709928998	1818-71-9	0.015770315530632
pos_6276	3,7-dihydropurin-6-one	metab_6008	-	B(i)	-	137.0458	2.6174	pos	M+H	C5H4N4O	80.4	0	0.25260070820623104	-	0.0053857372453851
pos_6281	Adenine	metab_6013	HMDB0000034;PW_C000024	B(i)	C00147	136.0618	2.5758	pos	M+H	C5H5N5	80.6	0	0.357665286810961	73-24-5	0.0065877218937122
pos_6299	2-{1-[2-(1-benzothiophen-5-ylamino)-2-oxoethyl]cyclohexyl}acetic acid	metab_6031	-	B(i)	-	332.1336	2.2643	pos	M+H	C18H21NO3S	87.2	0	6.31790423595453	-	0.0054882340028014
pos_6317	(5R)-2-amino-5-(1H-indol-3-ylmethyl)-1,3-oxazol-4-one	metab_6049	-	B(i)	-	284.0986	1.9122	pos	M+CH3OH+Na	C12H11N3O2	39.2	0	-8.376391108603249	-	0.017711142645826
pos_6327	Norleucine	metab_6059	HMDB0251526	B(i)	-	132.102	1.8882	pos	M+H	C6H13NO2	82.3	0	0.555162452773332	-	0.017154802855253
pos_6329	Benzophenone	metab_6061	HMDB0032049	B(i)	C06354	183.0805	1.8402	pos	M+H	C13H10O	47.6	0	0.44651462392229	119-61-9	0.0014294529841532
pos_6331	L-Tyrosine	metab_6063	HMDB0000158;PW_C000103	B(i)	C00082	182.0812	1.7922	pos	M+H	C9H11NO3	78.2	0	-0.0210758413525728	60-18-4	0.0024322484929736
pos_6338	Homoserine	metab_6070	HMDB0000719	B(i)	C00263	84.0451	1.5677	pos	M+H-2H2O	C4H9NO3	58.3	0	5.741996743655322	672-15-1	0.0062802837910057
pos_6347	Hypoxanthine	metab_6079	HMDB0000157;PW_C000102	B(i)	C00262	137.0458	1.2311	pos	M+H	C5H4N4O	89.8	0	0.23336972184411894	68-94-0	0.018716978134157
pos_6378	Picolinic acid	metab_6109	HMDB0002243	B(i)	C10164	124.0395	1.1193	pos	M+H	C6H5NO2	61.6	0	1.2960449209642	98-98-6	0.032899131356663
pos_6391	N-epsilon-acetyl-l-lysine	metab_6121	HMDB0000206	B(i)	C02727	189.1233	1.1113	pos	M+H	C8H16N2O3	56.8	0	-0.32784864345741904	692-04-6	0.019637107634771
pos_6395	Guanine	metab_6125	HMDB0000132;PW_C000086	B(i)	C00242	152.0567	1.1113	pos	M+H	C5H5N5O	64.9	0	-0.234717944335435	73-40-5	0.0030472762569562
pos_6396	4-guanidinobutanoic acid	metab_6126	HMDB0003464	B(i)	C01035	146.0924	1.1113	pos	M+H	C5H11N3O2	89.4	0	-0.15079711363254	463-00-3	0.0099053584926139
pos_6400	Cytosine	metab_6130	HMDB0000630	B(i)	C00380	112.0509	1.1113	pos	M+H	C4H5N3O	65.1	0	2.8878346677813704	71-30-7	0.0025548521989136
pos_6465	Melibiose	metab_6194	HMDB0000048;HMDB0259486;PW_C000033	B(i)	C05402	343.1231	1.0075	pos	M+H	C12H22O11	63.5	0	-1.06018258011974	585-99-9;13299-20-2	0.005010370756162
pos_6484	2-(hydroxymethyl)-3-methoxy-2H-furan-5-one	metab_6213	-	B(i)	-	145.0495	0.9836	pos	M+H	C6H8O4	35.7	0	-0.080899672257222	-	0.020824762775284
pos_6499	Trigonelline	metab_6227	HMDB0000875	B(i)	C01004	138.055	0.9596	pos	M+H	C7H7NO2	77.4	0	0.0261055378180304	535-83-1	0.014724000454696
pos_6500	L-Proline	metab_6228	HMDB0000162;PW_C000106	B(i)	C00148	116.0709	0.9596	pos	M+H	C5H9NO2	86.4	0	2.23833602477985	147-85-3	0.0019556799248663
pos_6507	Acetoacetic acid	metab_6235	HMDB0000060;LMFA01060003;PW_C000042	B(i)	C00164	85.029	0.9518	pos	M+H-H2O	C4H6O3	48.7	0	5.59832150788298	541-50-4	0.0023060078707086
pos_6516	Sorbose	metab_6243	HMDB0246950;HMDB0303239	B(i)	C01452	244.079	0.9358	pos	M+ACN+Na	C6H12O6	39.7	0	-0.831102428945153	3615-39-2	0.0048778236924739
pos_6539	Thr-Gly	metab_6266	HMDB0029061	B(i)	-	159.0764	0.9199	pos	M+H-H2O	C6H12N2O4	47.5	0	-0.309877758616747	686-44-2	0.015310429757068
pos_6540	Betaine	metab_6267	HMDB0000043;PW_C000030	B(i)	C00719	118.0865	0.9199	pos	M+H	C5H11NO2	76.9	0	2.1405470315258404	107-43-7;6915-17-9	0.014276895405872
pos_6665	7-(2-thienyl)-5-(trifluoromethyl)[1,2,4]triazolo[1,5-a]pyrimidine	metab_6381	-	B(i)	-	271.0272	0.8327	pos	M+H	C10H5F3N4S	41.7	0	4.34147227395575	-	0.053239411621243
pos_6801	Phthaldialdehyde	metab_6504	HMDB0255866	B(i)	-	135.0441	0.6343	pos	M+H	C8H6O2	65.9	0	0.478589380779659	-	0.001414069832778
pos_6806	Alpha-methylene-gamma-butyrolactone	metab_6509	HMDB0246945	B(i)	C20578	99.0445	0.5863	pos	M+H	C5H6O2	83.8	0	4.94368687820106	-	0.033434183590038
pos_6811	Safrole	metab_6514	HMDB0033591	B(i)	C10490	163.0753	0.5063	pos	M+H	C10H10O2	35.2	0	-0.618050030650456	94-59-7	0.0040339178715658
pos_6964	Lyoniside	metab_6664	HMDB0242693	B(i)	-	570.2543	4.5013	pos	M+NH4, M+Na	C27H36O12	76.6	0	-0.35993488256334	-	0.011746720886431
pos_5477	4-hydroxybutanoic acid	metab_6692	HMDB0000710	B(i)	C00989	87.0446	5.0811	pos	M+H-H2O	C4H8O3	88.9	0	5.26549592856712	591-81-1	0.0050042592210751
pos_547	Ascorbic acid	metab_6693	HMDB0000044;PW_C000031	B(i)	C00072	177.0393	1.1113	pos	M+H	C6H8O6	86	0	-0.272398771190528	50-81-7	0.0037533041403857
pos_4482	Benzoic acid	metab_6694	HMDB0001870	B(i)	C00180	105.0339	6.4448	pos	M+H-H2O	C7H6O2	65.1	0	3.10474922710509	65-85-0	0.017097374490215
pos_3726	Benzyl alcohol	metab_6695	HMDB0003119	B(i)	C00556	91.0547	7.3561	pos	M+H-H2O	C7H8O	96.5	0	4.76123295322416	100-51-6	0.0075002891714848
pos_1493	Dioctyl phthalate	metab_6697	HMDB0249243;HMDB0251427	B(i)	C03690	391.2842	5.2439	pos	M+H	C24H38O4	62.4	0	-0.280750919905732	117-81-7	0.032455561628969
pos_6087	Phenol	metab_6700	HMDB0000228;PW_C000153	B(i)	C00146	95.0497	3.19	pos	M+H	C6H6O	36.6	0	5.46278236639059	108-95-2	0.0014740451691241
pos_4772	Styrene	metab_6701	HMDB0034240	B(i)	C07083	105.0702	6.2391	pos	M+H	C8H8	35.6	0	3.45732496932929	100-42-5	0.0071933712495715
