# Supplementary material for: Nitrogen fertilizer improves Salix matsudana growth and soil qualities
Source: Front Microbiol. 2025 Aug 12;16:1631852. doi: 10.3389/fmicb.2025.1631852 (PMC12378709; doi:10.3389/fmicb.2025.1631852)
Supplement: Supplementary file 13 [file Table_1.XLSX]

## Sheet: Total biomass
CK1	416.38
CK2	432.08
CK3	443.4
CK4	444.27
LAM1	521.46
LAM2	520.34
LAM3	487.85
LAM4	539.99
MAM1	506.41
MAM2	521.48
MAM3	492.79
MAM4	503.41
HAM1	536.62
HAM2	579.72
HAM3	535.12
HAM4	555.74
HHAM1	546.26
HHAM2	560.5
HHAM3	555.03
HHAM4	562.79
LNI1	462.58
LNI2	463.25
LNI3	453.25
LNI4	452.4
MNI1	504.74
MNI2	496.52
MNI3	514.47
MNI4	518.55
HNI1	501.13
HNI2	512.6
HNI3	536.2
HNI4	532.65
HHNI1	511.42
HHNI2	529.31
HHNI3	532.34
HHNI4	533.19
LAN1	509.87
LAN2	518.99
LAN3	506.49
LAN4	506.78
MAN1	550.66
MAN2	510.43
MAN3	521.93
MAN4	504.03
HAN1	534.38
HAN2	555.88
HAN3	540.54
HAN4	547.87
HHAN1	547.33
HHAN2	574
HHAN3	536.14
HHAN4	545.93
LCN1	505.81
LCN2	505.1
LCN3	503.5
LCN4	518.86
MCN1	612.65
MCN2	622.03
MCN3	620.27
MCN4	569.9
HCN1	547.95
HCN2	561.76
HCN3	546.07
HCN4	575.3
HHCN1	539.63
HHCN2	530.63
HHCN3	535.62
HHCN4	508.39

## Sheet: Pb
CK1	28.2261
CK2	29.7163
CK3	30.5605
CK4	31.3209
LAM1	43.0408
LAM2	42.7365
LAM3	39.97
LAM4	44.7616
MAM1	45.5015
MAM2	45.1667
MAM3	42.3203
MAM4	44.3454
HAM1	47.4036
HAM2	53.0834
HAM3	48.5056
HAM4	51.1807
HHAM1	41.8511
HHAM2	44.1994
HHAM3	42.5341
HHAM4	43.6845
LNI1	35.2509
LNI2	35.4841
LNI3	34.1107
LNI4	34.0485
MNI1	39.5679
MNI2	38.7838
MNI3	40.2545
MNI4	41.0386
HNI1	38.4928
HNI2	38.7742
HNI3	41.1494
HNI4	40.6669
HHNI1	35.0556
HHNI2	37.0664
HHNI3	37.8638
HHNI4	36.9217
LAN1	37.9203
LAN2	38.6453
LAN3	38.5349
LAN4	38.4009
MAN1	46.6363
MAN2	42.1972
MAN3	44.2085
MAN4	43.0812
HAN1	47.5977
HAN2	49.9493
HAN3	47.5497
HAN4	47.8042
HHAN1	40.7449
HHAN2	43.3387
HHAN3	40.2985
HHAN4	40.6025
LCN1	38.9673
LCN2	39.0149
LCN3	38.8754
LCN4	40.9436
MCN1	45.3495
MCN2	47.6658
MCN3	47.21
MCN4	42.099
HCN1	43.5715
HCN2	44.6463
HCN3	42.9156
HCN4	46.2633
HHCN1	40.2604
HHCN2	39.6856
HHCN3	40.9118
HHCN4	38.1526

## Sheet: Cd
CK1	13.2171
CK2	13.4778
CK3	13.7511
CK4	14.1635
LAM1	17.8667
LAM2	17.7599
LAM3	16.6447
LAM4	18.2366
MAM1	18.6228
MAM2	19.7751
MAM3	18.7273
MAM4	17.8572
HAM1	22.4074
HAM2	24.2187
HAM3	22.5927
HAM4	23.2992
HHAM1	16.4454
HHAM2	16.5505
HHAM3	16.4229
HHAM4	16.7439
LNI1	14.8857
LNI2	15.2002
LNI3	14.9963
LNI4	15.0036
MNI1	17.9149
MNI2	17.4446
MNI3	18.4281
MNI4	18.2036
HNI1	18.7906
HNI2	19.2997
HNI3	20.2427
HNI4	20.109
HHNI1	17.2895
HHNI2	17.7593
HHNI3	17.9244
HHNI4	18.1096
LAN1	16.4359
LAN2	16.8895
LAN3	16.5496
LAN4	16.2696
MAN1	21.8124
MAN2	19.4727
MAN3	21.2932
MAN4	19.5091
HAN1	22.7169
HAN2	24.1432
HAN3	23.9337
HAN4	23.7598
HHAN1	17.971
HHAN2	18.8281
HHAN3	18.0002
HHAN4	18.3511
LCN1	15.6743
LCN2	15.6002
LCN3	15.3729
LCN4	15.8363
MCN1	23.0823
MCN2	23.9305
MCN3	23.3321
MCN4	21.7695
HCN1	24.65
HCN2	25.1668
HCN3	25.1651
HCN4	26.4015
HHCN1	16.3977
HHCN2	15.6805
HHCN3	16.2664
HHCN4	15.46
