# Supplementary material for: Nitrogen fertilizer improves Salix matsudana growth and soil qualities
Source: Front Microbiol. 2025 Aug 12;16:1631852. doi: 10.3389/fmicb.2025.1631852 (PMC12378709; doi:10.3389/fmicb.2025.1631852)
Supplement: Supplementary file 14 [file Table_2.XLSX]

## Sheet: primary roots biomass
CK1	32.03
CK2	35.23
CK3	35.77
CK4	36.05
LAM1	36.47
LAM2	34.01
LAM3	30.4
LAM4	38.74
MAM1	23.19
MAM2	21.17
MAM3	22.32
MAM4	25.44
HAM1	17.15
HAM2	20.5
HAM3	20.16
HAM4	19.88
HHAM1	19.54
HHAM2	19.71
HHAM3	24.61
HHAM4	21.75
LNI1	24.35
LNI2	20.58
LNI3	23.62
LNI4	20.94
MNI1	26.35
MNI2	27.27
MNI3	22.94
MNI4	23.61
HNI1	25.4
HNI2	23.3
HNI3	28.09
HNI4	30.27
HHNI1	20.04
HHNI2	20.07
HHNI3	22.04
HHNI4	25.96
LAN1	34.62
LAN2	30.26
LAN3	32.49
LAN4	27.82
MAN1	29.88
MAN2	25.32
MAN3	28.2
MAN4	27.7
HAN1	23.39
HAN2	24.05
HAN3	23.85
HAN4	23.32
HHAN1	21.5
HHAN2	23.56
HHAN3	20.12
HHAN4	19.68
LCN1	24.81
LCN2	21.21
LCN3	19.69
LCN4	20.68
MCN1	22.42
MCN2	20.73
MCN3	21.74
MCN4	17.37
HCN1	15.36
HCN2	15.3
HCN3	17.21
HCN4	21.82
HHCN1	28.13
HHCN2	26.94
HHCN3	32.11
HHCN4	27.9

## Sheet: Pb
CK1	3.24624
CK2	3.54379
CK3	3.59846
CK4	3.65331
LAM1	4.13242
LAM2	3.85367
LAM3	3.42122
LAM4	4.33152
MAM1	2.67984
MAM2	2.46186
MAM3	2.59559
MAM4	2.99658
HAM1	2.14821
HAM2	2.55287
HAM3	2.52504
HAM4	2.49057
HHAM1	2.21408
HHAM2	2.1886
HHAM3	2.78954
HHAM4	2.46406
LNI1	2.77687
LNI2	2.34735
LNI3	2.6589
LNI4	2.4037
MNI1	3.39941
MNI2	3.49765
MNI3	2.94228
MNI4	3.02798
HNI1	3.08686
HNI2	2.84912
HNI3	3.41378
HNI4	3.70142
HHNI1	2.46552
HHNI2	2.49892
HHNI3	2.64546
HHNI4	3.21333
LAN1	4.07789
LAN2	3.51954
LAN3	3.75389
LAN4	3.21432
MAN1	3.60891
MAN2	2.98244
MAN3	3.34283
MAN4	3.28356
HAN1	3.01731
HAN2	3.10341
HAN3	3.04135
HAN4	3.00851
HHAN1	2.69309
HHAN2	2.93346
HHAN3	2.49045
HHAN4	2.43599
LCN1	3.18213
LCN2	2.67373
LCN3	2.45141
LCN4	2.60589
MCN1	2.80878
MCN2	2.58151
MCN3	2.67435
MCN4	2.17611
HCN1	2.05056
HCN2	2.0196
HCN3	2.32301
HCN4	2.88024
HHCN1	3.56576
HHCN2	3.39471
HHCN3	4.07026
HHCN4	3.47383

## Sheet: Cd
CK1	0.930151
CK2	0.978689
CK3	1.04735
CK4	1.07934
LAM1	1.30854
LAM2	1.17471
LAM3	1.0491
LAM4	1.28462
MAM1	0.891192
MAM2	0.802343
MAM3	0.850392
MAM4	0.991397
HAM1	0.844466
HAM2	1.00429
HAM3	0.990662
HAM4	0.932968
HHAM1	0.649705
HHAM2	0.622245
HHAM3	0.822712
HHAM4	0.73602
LNI1	0.840806
LNI2	0.705688
LNI3	0.832133
LNI4	0.696255
MNI1	0.967835
MNI2	1.02372
MNI3	0.881125
MNI4	0.903319
HNI1	1.17653
HNI2	1.08159
HNI3	1.2927
HNI4	1.40059
HHNI1	0.705208
HHNI2	0.706263
HHNI3	0.759719
HHNI4	0.910677
LAN1	1.17604
LAN2	0.927166
LAN3	1.06632
LAN4	0.869097
MAN1	1.15217
MAN2	0.915571
MAN3	1.0214
MAN4	1.01881
HAN1	0.96437
HAN2	0.995189
HAN3	0.978327
HAN4	0.918808
HHAN1	0.6579
HHAN2	0.725412
HHAN3	0.624726
HHAN4	0.619526
LCN1	0.742315
LCN2	0.615938
LCN3	0.604286
LCN4	0.644182
MCN1	0.875725
MCN2	0.864026
MCN3	0.921559
MCN4	0.68212
HCN1	0.784282
HCN2	0.788103
HCN3	0.884938
HCN4	1.11631
HHCN1	0.989895
HHCN2	0.957178
HHCN3	1.13477
HHCN4	0.960457
