# Supplementary material for: Nitrogen fertilizer improves Salix matsudana growth and soil qualities
Source: Front Microbiol. 2025 Aug 12;16:1631852. doi: 10.3389/fmicb.2025.1631852 (PMC12378709; doi:10.3389/fmicb.2025.1631852)
Supplement: Supplementary file 15 [file Table_3.XLSX]

## Sheet: lateral roots biomass
CK1	50.75
CK2	43.5
CK3	40.76
CK4	49.57
LAM1	60.69
LAM2	59.6
LAM3	49.68
LAM4	47.46
MAM1	47.16
MAM2	56.12
MAM3	47.92
MAM4	47.44
HAM1	46.3
HAM2	43.4
HAM3	40.46
HAM4	40.9
HHAM1	58.75
HHAM2	46.09
HHAM3	50.4
HHAM4	48.37
LNI1	52.86
LNI2	55.17
LNI3	58.22
LNI4	61.54
MNI1	56.91
MNI2	47.08
MNI3	56.01
MNI4	56.33
HNI1	40.4
HNI2	48.18
HNI3	51.72
HNI4	43.52
HHNI1	55.93
HHNI2	56.71
HHNI3	56.25
HHNI4	56.64
LAN1	50
LAN2	52.78
LAN3	43.62
LAN4	41.45
MAN1	59.99
MAN2	43.28
MAN3	54.62
MAN4	48.06
HAN1	42.63
HAN2	49.79
HAN3	49.59
HAN4	59.95
HHAN1	44.28
HHAN2	44.28
HHAN3	44.76
HHAN4	43.09
LCN1	54.19
LCN2	55.71
LCN3	47.01
LCN4	43.49
MCN1	50.27
MCN2	59.17
MCN3	47.6
MCN4	43.96
HCN1	46.12
HCN2	52.91
HCN3	45.62
HCN4	55.81
HHCN1	39.19
HHCN2	43.42
HHCN3	40.59
HHCN4	33.57

## Sheet: Pb
CK1	2.60094
CK2	2.26418
CK3	2.12156
CK4	2.6515
LAM1	5.96825
LAM2	5.86166
LAM3	4.88702
LAM4	4.63447
MAM1	4.84993
MAM2	5.81347
MAM3	4.99997
MAM4	4.95036
HAM1	4.93419
HAM2	4.59389
HAM3	4.28148
HAM4	4.32886
HHAM1	6.78739
HHAM2	5.29021
HHAM3	5.75316
HHAM4	5.62495
LNI1	3.42057
LNI2	3.61143
LNI3	3.76742
LNI4	3.98102
MNI1	3.89549
MNI2	3.39871
MNI3	4.12682
MNI4	4.10871
HNI1	3.15847
HNI2	3.87367
HNI3	4.04244
HNI4	3.46767
HHNI1	4.2037
HHNI2	4.26176
HHNI3	4.31156
HHNI4	4.29898
LAN1	5.4045
LAN2	5.78152
LAN3	4.7476
LAN4	4.48033
MAN1	6.97624
MAN2	4.96898
MAN3	6.27092
MAN4	5.55285
HAN1	5.4366
HAN2	6.34823
HAN3	6.36141
HAN4	7.68859
HHAN1	6.31123
HHAN2	6.37765
HHAN3	6.67774
HHAN4	6.14248
LCN1	4.60073
LCN2	4.649
LCN3	3.88538
LCN4	3.59445
MCN1	4.23022
MCN2	5.02057
MCN3	4.04124
MCN4	3.7344
HCN1	4.70839
HCN2	5.16666
HCN3	4.41921
HCN4	5.44985
HHCN1	3.59059
HHCN2	3.97944
HHCN3	3.7493
HHCN4	3.12604

## Sheet: Cd
CK1	2.12846
CK2	1.81308
CK3	1.69358
CK4	2.09483
LAM1	2.48222
LAM2	2.54552
LAM3	2.1268
LAM4	2.02844
MAM1	2.53108
MAM2	3.11747
MAM3	2.68927
MAM4	2.65759
HAM1	2.15156
HAM2	2.04761
HAM3	1.94694
HAM4	1.87486
HHAM1	2.29771
HHAM2	1.79336
HHAM3	1.94191
HHAM4	1.83177
LNI1	2.44055
LNI2	2.73257
LNI3	2.84405
LNI4	3.069
MNI1	2.21266
MNI2	1.86531
MNI3	2.20567
MNI4	2.23348
HNI1	2.17069
HNI2	2.46682
HNI3	2.75306
HNI4	2.31657
HHNI1	2.45812
HHNI2	2.46235
HHNI3	2.41369
HHNI4	2.47064
LAN1	1.924
LAN2	2.25265
LAN3	1.78144
LAN4	1.84204
MAN1	3.03969
MAN2	2.18434
MAN3	2.99918
MAN4	2.50152
HAN1	2.40945
HAN2	2.77679
HAN3	2.8911
HAN4	3.3632
HHAN1	1.94035
HHAN2	1.94345
HHAN3	1.97034
HHAN4	1.86924
LCN1	1.86305
LCN2	1.71865
LCN3	1.59411
LCN4	1.46431
MCN1	2.46373
MCN2	2.93602
MCN3	2.3919
MCN4	2.24416
HCN1	2.64498
HCN2	3.14338
HCN3	2.64003
HCN4	3.22582
HHCN1	1.55819
HHCN2	1.6556
HHCN3	1.56962
HHCN4	1.26022
