# Supplementary material for: Nitrogen fertilizer improves Salix matsudana growth and soil qualities
Source: Front Microbiol. 2025 Aug 12;16:1631852. doi: 10.3389/fmicb.2025.1631852 (PMC12378709; doi:10.3389/fmicb.2025.1631852)
Supplement: Supplementary file 16 [file Table_4.XLSX]

## Sheet: pH
CK1	7.96
CK2	7.89
CK3	7.93
CK4	7.91
LAM1	7.8772
LAM2	7.849
LAM3	7.7926
LAM4	7.8114
MAM1	7.682
MAM2	7.636
MAM3	7.6544
MAM4	7.6728
HAM1	7.6084
HAM2	7.6268
HAM3	7.5624
HAM4	7.6268
HHAM1	7.4888
HHAM2	7.59
HHAM3	7.6268
HHAM4	7.59
LNI1	7.77
LNI2	7.76
LNI3	7.71
LNI4	7.7832
MNI1	7.68
MNI2	7.66
MNI3	7.755
MNI4	7.71
HNI1	7.802
HNI2	7.8208
HNI3	7.802
HNI4	7.8208
HHNI1	7.6892
HHNI2	7.7268
HHNI3	7.8114
HHNI4	7.7456
LAN1	7.7644
LAN2	7.7456
LAN3	7.708
LAN4	7.7362
MAN1	7.802
MAN2	7.8114
MAN3	7.802
MAN4	7.8114
HAN1	7.7644
HAN2	7.8114
HAN3	7.7832
HAN4	7.7738
HHAN1	7.7738
HHAN2	7.7644
HHAN3	7.755
HHAN4	7.7456
LCN1	7.6176
LCN2	7.6268
LCN3	7.636
LCN4	7.6452
MCN1	7.6084
MCN2	7.6176
MCN3	7.6544
MCN4	7.5992
HCN1	7.67
HCN2	7.72
HCN3	7.7
HCN4	7.6452
HHCN1	7.71
HHCN2	7.73
HHCN3	7.802
HHCN4	7.79
	8.18
	8.19
	8.2
	8.17
	超纯水8.66

## Sheet: Amount ofn cation exchange
CK1	12.412
CK2	12.3929
CK3	13.2565
CK4	13.3449
LAM1	14.4929
LAM2	13.466
LAM3	13.7529
LAM4	14.218
MAM1	16.3679
MAM2	17.7579
MAM3	15.4327
MAM4	17.8912
HAM1	15.9274
HAM2	15.3005
HAM3	15.3076
HAM4	16.4466
HHAM1	14.47
HHAM2	15.333
HHAM3	15.6086
HHAM4	15.9291
LNI1	14.5695
LNI2	15.0137
LNI3	14.5905
LNI4	14.1914
MNI1	15.7061
MNI2	14.4796
MNI3	15.9278
MNI4	14.4142
HNI1	16.495
HNI2	16.6819
HNI3	16.4513
HNI4	17.0672
HHNI1	17.5009
HHNI2	16.9961
HHNI3	17.4781
HHNI4	16.7138
LAN1	16.9276
LAN2	16.3505
LAN3	17.9036
LAN4	17.921
MAN1	15.923
MAN2	16.4443
MAN3	17.4764
MAN4	16.9694
HAN1	15.0659
HAN2	15.4122
HAN3	15.4477
HAN4	15.4351
HHAN1	15.9614
HHAN2	16.9712
HHAN3	15.7866
HHAN4	17.0771
LCN1	15.3855
LCN2	16.3719
LCN3	14.1506
LCN4	16.0739
MCN1	15.3768
MCN2	15.0206
MCN3	16.7714
MCN4	14.9208
HCN1	15.1574
HCN2	16.7811
HCN3	17.0719
HCN4	16.429
HHCN1	15.1741
HHCN2	16.7924
HHCN3	13.665
HHCN4	14.7896
	14.8496
	15.9398
	15.4131
	15.2967

## Sheet: Catalase
CK1	1.5622
CK2	1.67418
CK3	1.72907
CK4	1.5095
LAM1	1.28994
LAM2	1.28994
LAM3	1.39972
LAM4	1.39972
MAM1	1.56439
MAM2	1.39972
MAM3	1.45461
MAM4	1.61928
HAM1	1.5095
HAM2	1.5095
HAM3	1.45461
HAM4	1.61928
HHAM1	1.67418
HHAM2	1.78396
HHAM3	1.67418
HHAM4	1.61928
LNI1	1.07037
LNI2	0.905702
LNI3	0.905702
LNI4	1.01548
MNI1	1.01548
MNI2	1.18016
MNI3	1.12527
MNI4	1.07037
HNI1	1.12527
HNI2	1.07037
HNI3	1.07037
HNI4	1.07037
HHNI1	1.01548
HHNI2	0.960593
HHNI3	1.18016
HHNI4	1.12527
LAN1	1.39972
LAN2	1.12527
LAN3	1.23505
LAN4	1.07037
MAN1	1.23505
MAN2	1.23505
MAN3	1.28994
MAN4	1.23505
HAN1	1.18016
HAN2	1.34483
HAN3	1.34483
HAN4	1.23505
HHAN1	1.28994
HHAN2	1.28994
HHAN3	1.34483
HHAN4	1.23505
LCN1	1.34483
LCN2	1.39972
LCN3	1.28994
LCN4	1.39972
MCN1	1.23505
MCN2	1.34483
MCN3	1.39972
MCN4	1.18016
HCN1	1.01548
HCN2	1.18016
HCN3	1.18016
HCN4	1.39972
HHCN1	1.28994
HHCN2	1.18016
HHCN3	1.18016
HHCN4	1.23505
	0.64125
	0.89775
	0.84645
	0.89775

## Sheet: organic
CK1	16.5
CK2	14.45
CK3	16.51
CK4	14.45
LAM1	17.88
LAM2	20.64
LAM3	20.63
LAM4	18.57
MAM1	19.26
MAM2	18.57
MAM3	18.57
MAM4	18.5727
HAM1	19.509
HAM2	19.2605
HAM3	19.9484
HAM4	17.1969
HHAM1	21.3242
HHAM2	22.012
HHAM3	21.3242
HHAM4	12.3818
LNI1	13.0696
LNI2	13.7575
LNI3	13.7575
LNI4	15.8211
MNI1	15.1333
MNI2	15.1333
MNI3	15.1333
MNI4	15.8211
HNI1	13.7575
HNI2	15.1333
HNI3	15.1333
HNI4	15.8211
HHNI1	13.0696
HHNI2	13.0696
HHNI3	12.3818
HHNI4	14.4454
LAN1	15.1333
LAN2	15.1333
LAN3	14.4454
LAN4	13.7575
MAN1	15.8211
MAN2	17.1969
MAN3	14.4454
MAN4	13.7575
HAN1	16.509
HAN2	15.8211
HAN3	16.509
HAN4	15.1333
HHAN1	16.509
HHAN2	15.1333
HHAN3	16.509
HHAN4	15.1333
LCN1	13.7575
LCN2	13.0696
LCN3	15.1333
LCN4	12.3818
MCN1	16.509
MCN2	15.8211
MCN3	15.8211
MCN4	17.1969
HCN1	17.1969
HCN2	17.8848
HCN3	17.4454
HCN4	15.1333
HHCN1	14.4454
HHCN2	14.4454
HHCN3	12.3818
HHCN4	11.6939
	11.006
	13.7575
	13.7575
	11.6939

## Sheet: Urease
CK1	1.11126
CK2	0.998655
CK3	0.834722
CK4	1.16286
LAM1	1.40016
LAM2	1.24052
LAM3	1.26847
LAM4	1.28352
MAM1	1.24375
MAM2	1.1943
MAM3	1.20048
MAM4	1.19242
HAM1	1.32007
HAM2	1.29508
HAM3	0.987636
HAM4	1.29696
HHAM1	1.02123
HHAM2	1.19833
HHAM3	1.13249
HHAM4	1.01505
LNI1	0.997042
LNI2	1.08116
LNI3	1.17844
LNI4	1.02096
MNI1	1.07901
MNI2	1.11583
MNI3	1.11744
MNI4	1.0782
HNI1	1.16877
HNI2	0.986292
HNI3	1.02284
HNI4	1.03117
HHNI1	0.844331
HHNI2	0.978433
HHNI3	0.943497
HHNI4	1.07196
LAN1	0.806504
LAN2	0.884439
LAN3	0.665951
LAN4	0.955118
MAN1	0.926632
MAN2	1.15453
MAN3	0.943831
MAN4	0.819941
HAN1	1.24187
HAN2	1.2158
HAN3	1.16581
HAN4	0.968555
HHAN1	1.04117
HHAN2	0.981244
HHAN3	1.02532
HHAN4	1.22123
LCN1	1.13276
LCN2	1.0782
LCN3	1.14485
LCN4	1.03037
MCN1	0.964256
MCN2	1.05643
MCN3	1.03628
MCN4	0.931738
HCN1	1.16608
HCN2	1.09191
HCN3	1.05509
HCN4	1.12738
HHCN1	1.05321
HHCN2	0.956462
HHCN3	0.986561
HHCN4	0.947594
	0.973662
	0.821553
	0.923944
	0.800054

## Sheet: Phosphorus
CK1	11.2761
CK2	9.52059
CK3	11.9343
CK4	11.532
LAM1	24.1367
LAM2	24.539
LAM3	23.1981
LAM4	23.4662
MAM1	17.5662
MAM2	18.1025
MAM3	17.4321
MAM4	17.1639
HAM1	18.3707
HAM2	17.1639
HAM3	16.2252
HAM4	16.7616
HHAM1	20.7844
HHAM2	21.0526
HHAM3	24.4049
HHAM4	22.3935
LNI1	17.5662
LNI2	16.2252
LNI3	16.6275
LNI4	16.7616
MNI1	22.6617
MNI2	20.5162
MNI3	20.5162
MNI4	21.5889
HNI1	17.8343
HNI2	16.7616
HNI3	18.5048
HNI4	17.298
HHNI1	22.6617
HHNI2	22.1253
HHNI3	21.723
HHNI4	21.5889
LAN1	21.8571
LAN2	21.0526
LAN3	21.8571
LAN4	21.1867
MAN1	88.5013
MAN2	22.2594
MAN3	21.723
MAN4	22.1253
HAN1	24.6731
HAN2	23.6003
HAN3	23.3321
HAN4	24.0026
HHAN1	16.6275
HHAN2	19.1753
HHAN3	17.0298
HHAN4	17.4321
LCN1	24.6731
LCN2	24.4049
LCN3	25.2094
LCN4	24.6731
MCN1	19.8457
MCN2	19.5776
MCN3	19.1753
MCN4	20.6503
HCN1	23.7344
HCN2	22.9299
HCN3	23.064
HCN4	23.8685
HHCN1	24.0026
HHCN2	23.8685
HHCN3	23.064
HHCN4	22.9299

## Sheet: Potassium
CK1	236.251
CK2	235.136
CK3	243.865
CK4	238.742
LAM1	226.891
LAM2	231.471
LAM3	229.467
LAM4	229.669
MAM1	221.596
MAM2	222.998
MAM3	225.574
MAM4	220.537
HAM1	209.659
HAM2	215.384
HAM3	212.98
HAM4	216.444
HHAM1	232.673
HHAM2	233.762
HHAM3	230.67
HHAM4	233.962
LNI1	193.459
LNI2	194.718
LNI3	193.544
LNI4	198.21
MNI1	199.184
MNI2	192.8
MNI3	193.43
MNI4	197.666
HNI1	190.396
HNI2	183.784
HNI3	182.095
HNI4	193.974
HHNI1	205.766
HHNI2	201.015
HHNI3	205.109
HHNI4	203.964
LAN1	233.189
LAN2	233.246
LAN3	229.039
LAN4	230.905
MAN1	226.806
MAN2	226.891
MAN3	230.813
MAN4	226.519
HAN1	219.163
HAN2	225.403
HAN3	224.201
HAN4	218.619
HHAN1	212.35
HHAN2	215.9
HHAN3	215.241
HHAN4	214.526
LCN1	225.918
LCN2	221.51
LCN3	220.823
LCN4	226.09
MCN1	205.738
MCN2	210.489
MCN3	211.578
MCN4	208
HCN1	204.107
HCN2	204.593
HCN3	206.225
HCN4	206.368
HHCN1	204.078
HHCN2	203.964
HHCN3	205.681
HHCN4	217.96

## Sheet: Pb
CK1	174.39
CK2	170.59
CK3	169.65
CK4	171.55
LAM1	187.72
LAM2	190.13
LAM3	187.26
LAM4	192.96
MAM1	200.9
MAM2	193.91
MAM3	194.05
MAM4	197.72
HAM1	194.62
HAM2	195.2
HAM3	196.76
HAM4	197.25
HHAM1	202.96
HHAM2	201.55
HHAM3	196.27
HHAM4	200.07
LNI1	201.52
LNI2	198.2
LNI3	196.14
LNI4	199.95
MNI1	194.86
MNI2	193.43
MNI3	197.72
MNI4	191.53
HNI1	195.81
HNI2	200.38
HNI3	197.72
HNI4	201.47
HHNI1	190.34
HHNI2	190.96
HHNI3	189.96
HHNI4	188.68
LAN1	180.2
LAN2	184.39
LAN3	183.92
LAN4	185.34
MAN1	161.07
MAN2	166.74
MAN3	159.7
MAN4	162.73
HAN1	193.46
HAN2	199.14
HAN3	204.73
HAN4	201.75
HHAN1	214.84
HHAN2	221.98
HHAN3	216.89
HHAN4	215.99
LCN1	219.6
LCN2	210.56
LCN3	211.52
LCN4	214.37
MCN1	226.27
MCN2	214.37
MCN3	219.51
MCN4	220.17
HCN1	224.22
HCN2	224.83
HCN3	226.75
HCN4	222.13
HHCN1	210.8
HHCN2	207.47
HHCN3	211.52
HHCN4	212.46
	219.39
	220.72
	222.65
	219.32

## Sheet: Cd
CK1	5.2
CK2	5.1
CK3	4.57
CK4	4.51
LAM1	4.38
LAM2	4.19
LAM3	4.57
LAM4	4.82
MAM1	4.88
MAM2	4.1
MAM3	5.01
MAM4	4.44
HAM1	4.48
HAM2	4.57
HAM3	4.38
HAM4	4.13
HHAM1	4.57
HHAM2	4.66
HHAM3	3.76
HHAM4	4.6
LNI1	4.44
LNI2	4.79
LNI3	5.13
LNI4	4.69
MNI1	4.98
MNI2	5.04
MNI3	4.82
MNI4	4.91
HNI1	4.98
HNI2	5.45
HNI3	4.85
HNI4	4.63
HHNI1	5.26
HHNI2	6.07
HHNI3	6.64
HHNI4	5.95
LAN1	5.63
LAN2	5.07
LAN3	5.54
LAN4	5.41
MAN1	5.63
MAN2	5.45
MAN3	5.51
MAN4	5.57
HAN1	5.73
HAN2	5.38
HAN3	6.07
HAN4	5.88
HHAN1	5.26
HHAN2	4.66
HHAN3	5.2
HHAN4	4.95
LCN1	4.73
LCN2	4.32
LCN3	4.1
LCN4	4.63
MCN1	4.95
MCN2	4.82
MCN3	4.26
MCN4	4.79
HCN1	4.48
HCN2	4.82
HCN3	4.63
HCN4	4.38
HHCN1	4.19
HHCN2	4.32
HHCN3	4.76
HHCN4	4.38
	8.1
	7.93
	7.96
	8.24
