# Supplementary material for: Nitrogen fertilizer improves Salix matsudana growth and soil qualities
Source: Front Microbiol. 2025 Aug 12;16:1631852. doi: 10.3389/fmicb.2025.1631852 (PMC12378709; doi:10.3389/fmicb.2025.1631852)
Supplement: Supplementary file 17 [file Table_5.XLSX]

## Sheet: bacteria
Sample/Estimators	Sobs	ACE	Chao	Shannon	Simpson	Shannoneven	Simpsoneven	Coverage	Pd	Pielou_e	Invsimpson
CK1	257	257.446	257.077	4.89609	0.011561	0.882324	0.336569	0.999805	39.9021	0.882324	86.4983
CK2	319	320.581	319.652	4.98755	0.011492	0.865114	0.272781	0.999416	51.5616	0.865114	87.0171
CK3	253	253.411	253.077	4.40194	0.037129	0.795524	0.106456	0.999805	43.8568	0.795524	26.9332
HAN1	279	279	279	4.8794	0.012744	0.866492	0.28125	1	48.8376	0.866493	78.4688
HAN2	305	309.414	307.129	4.81402	0.01571	0.841565	0.208695	0.998832	49.2616	0.841565	63.652
HAN3	298	299.575	298.789	4.90417	0.01316	0.860819	0.254988	0.999416	49.5016	0.860819	75.9864
HCN1	315	316.286	315.176	4.9273	0.013411	0.856538	0.236721	0.999611	53.3559	0.856539	74.5672
HCN2	310	312.721	311.037	4.91669	0.01379	0.857079	0.233918	0.999221	48.9343	0.857079	72.5145
HCN3	431	464.44	464.25	5.09029	0.011606	0.839136	0.199913	0.994451	63.9884	0.839136	86.1626
HAM1	289	289.531	289.059	4.96036	0.011602	0.875395	0.298254	0.999805	49.0072	0.875395	86.1954
HAM2	278	278.263	278	4.86131	0.014008	0.863831	0.256783	0.999903	46.2325	0.863831	71.3857
HAM3	264	264	264	4.9135	0.011124	0.881196	0.340527	1	43.9994	0.881196	89.8992
HNI1	284	287.272	285.636	4.8341	0.013903	0.855748	0.253263	0.999124	46.4711	0.855748	71.9266
HNI2	313	315.334	314.333	4.80568	0.017505	0.836322	0.182518	0.999221	50.2515	0.836322	57.128
HNI3	301	301.45	301.043	4.87095	0.014566	0.853488	0.228082	0.999805	50.4186	0.853488	68.6528

## Sheet: fungi
Sample/Estimators	Sobs	ACE	Chao	Shannon	Simpson	Shannoneven	Simpsoneven	Coverage	Pd	Pielou_e	Invsimpson
CK1	134	135.006	135	3.20015	0.073342	0.653381	0.101752	0.999775	44.8298	0.653381	13.6347
CK2	155	161.618	159.55	3.09186	0.083294	0.613048	0.077456	0.999211	48.8452	0.613048	12.0056
CK3	141	143.183	141.882	2.98733	0.090387	0.603652	0.078465	0.999662	46.0752	0.603652	11.0636
HAN1	137	137.409	137.125	3.01959	0.096118	0.613739	0.07594	0.999887	46.1388	0.613739	10.4038
HAN2	175	176.657	175.833	3.26792	0.075108	0.632731	0.076081	0.999662	53.9035	0.632731	13.3142
HAN3	174	177.98	176.812	3.21893	0.081051	0.623938	0.070908	0.999437	53.0707	0.623938	12.338
HCN1	165	167.63	166.167	3.31345	0.070859	0.64894	0.08553	0.999606	53.3632	0.64894	14.1125
HCN2	161	163.539	162.5	3.39528	0.055563	0.668178	0.111787	0.999606	53.1707	0.668178	17.9976
HCN3	181	182.731	181.667	3.53119	0.053603	0.679271	0.10307	0.999718	56.2468	0.679271	18.6557
HAM1	154	158.714	157.929	3.29941	0.066872	0.655041	0.097104	0.99938	48.3345	0.655041	14.954
HAM2	156	158.573	157.167	3.2759	0.069996	0.648713	0.09158	0.999606	50.5998	0.648713	14.2865
HAM3	145	147.668	146	3.24964	0.06542	0.652966	0.10542	0.999662	47.8772	0.652966	15.2859
HNI1	122	122	122	2.85055	0.119459	0.593367	0.068615	1	40.8894	0.593368	8.37108
HNI2	137	137	137	3.12923	0.095799	0.636024	0.076194	1	44.3865	0.636024	10.4385
HNI3	137	139.069	138	2.84592	0.136711	0.578442	0.053392	0.999662	44.2384	0.578442	7.31472
